# Supplementary material for: Discovering Periodic Patterns in Historical News
Source: PLoS One. 2016 Nov 8;11(11):e0165736. doi: 10.1371/journal.pone.0165736 (PMC5100883; doi:10.1371/journal.pone.0165736)
Supplement: S1 Dataset — Periodic words that appear in the UK historical corpus, but are not present periodically in the US historical corpus. (CSV) [file pone.0165736.s001.csv]

Word Stem	Variance Explained (%)	Period (Days)	First Peak (Days)	Phase (Radians)	Date of First Peak (if Yearly)
marque	0.549	365.0	210.5	2.660	29-Jul
pheasant	0.517	365.0	343.7	0.367	10-Dec
rhubarb	0.461	365.0	145.0	-2.497	25-May
gooseberri	0.458	365.0	199.2	2.854	18-Jul
runout	0.432	365.0	205.9	2.739	25-Jul
excursionist	0.426	365.0	203.4	2.782	22-Jul
shearl	0.386	365.0	235.0	2.238	23-Aug
geranium	0.373	365.0	211.2	2.648	30-Jul
quoit	0.345	365.0	207.2	2.716	26-Jul
frosti	0.344	365.0	10.6	-0.183	12-Jan
wicket	0.336	365.0	192.3	2.972	11-Jul
fuchsia	0.327	365.0	222.4	2.454	10-Aug
showeri	0.317	365.0	200.8	2.826	20-Jul
nectarin	0.316	365.0	231.0	2.307	19-Aug
marrow	0.313	365.0	240.1	2.150	28-Aug
notout	0.313	365.0	198.9	2.858	18-Jul
grous	0.311	365.0	250.8	1.966	08-Sep
thunderstorm	0.308	365.0	196.9	2.894	16-Jul
pansi	0.308	365.0	198.7	2.863	18-Jul
swimmer	0.307	365.0	220.3	2.491	08-Aug
haymak	0.306	365.0	189.6	3.020	09-Jul
greenhous	0.304	365.0	206.9	2.721	26-Jul
cronstadt	0.303	365.0	211.1	2.649	30-Jul
soire	0.300	365.0	15.4	-0.264	16-Jan
dahlia	0.299	365.0	245.1	2.064	02-Sep
accompanist	0.293	365.0	22.3	-0.383	23-Jan
jnne	0.291	365.0	165.7	-2.853	15-Jun
bowler	0.284	365.0	187.6	3.054	07-Jul
aquat	0.283	365.0	213.6	2.606	02-Aug
reynard	0.281	365.0	10.7	-0.185	12-Jan
steeplechas	0.279	365.0	43.2	-0.743	13-Feb
leger	0.279	365.0	233.9	2.257	22-Aug
harrier	0.277	365.0	10.2	-0.176	11-Jan
croquet	0.275	365.0	194.0	2.944	13-Jul
mayoralti	0.273	365.0	302.9	1.070	30-Oct
juue	0.272	365.0	167.9	-2.890	17-Jun
negativ	0.268	365.0	149.1	-2.567	29-May
ascent	0.265	365.0	220.0	2.496	08-Aug
foxhound	0.263	365.0	16.4	-0.281	17-Jan
batsman	0.262	365.0	189.8	3.016	09-Jul
ibw	0.262	365.0	189.5	3.022	08-Jul
swam	0.261	365.0	227.2	2.372	15-Aug
archeri	0.260	365.0	206.8	2.723	26-Jul
sheav	0.259	365.0	256.6	1.865	14-Sep
kennel	0.256	365.0	8.3	-0.142	09-Jan
duckl	0.254	365.0	168.8	-2.906	18-Jun
batsmen	0.251	365.0	188.6	3.036	08-Jul
foggi	0.250	365.0	347.1	0.309	13-Dec
schoolroom	0.249	365.0	16.4	-0.282	17-Jan
aprii	0.248	365.0	99.8	-1.717	10-Apr
gimmer	0.244	365.0	251.9	1.946	09-Sep
assiz	0.243	121.7	82.6	2.017	-
grils	0.241	365.0	212.3	2.629	31-Jul
pianofort	0.239	365.0	22.6	-0.388	24-Jan
apri	0.238	365.0	101.9	-1.754	12-Apr
chrysanthemum	0.237	365.0	320.4	0.768	16-Nov
whitsuntid	0.235	365.0	140.1	-2.411	20-May
herbac	0.235	365.0	211.2	2.648	30-Jul
biennial	0.234	365.0	168.4	-2.898	17-Jun
cesarewitch	0.234	365.0	267.8	1.674	25-Sep
skeg	0.233	365.0	206.8	2.724	26-Jul
almanack	0.232	365.0	355.6	0.162	22-Dec
iamb	0.231	365.0	208.3	2.697	27-Jul
lbw	0.230	365.0	188.5	3.039	07-Jul
pril	0.228	365.0	100.0	-1.722	10-Apr
scull	0.228	365.0	216.5	2.556	05-Aug
wkt	0.225	365.0	191.9	2.980	11-Jul
verbena	0.225	365.0	217.3	2.542	05-Aug
welter	0.223	365.0	208.3	2.697	27-Jul
apnl	0.220	365.0	96.6	-1.663	07-Apr
dialogu	0.219	365.0	41.3	-0.711	11-Feb
augu	0.219	365.0	225.2	2.406	13-Aug
ootob	0.219	365.0	287.8	1.329	15-Oct
balmor	0.218	365.0	247.8	2.017	05-Sep
whitsun	0.217	365.0	141.7	-2.439	22-May
wintri	0.216	365.0	28.4	-0.488	29-Jan
snipe	0.214	365.0	362.3	0.047	28-Dec
halfyear	0.212	182.5	55.0	-1.895	-
begonia	0.211	365.0	222.8	2.447	11-Aug
marigold	0.210	365.0	237.7	2.191	26-Aug
dribbl	0.210	365.0	1.9	-0.033	03-Jan
goodwood	0.210	365.0	203.3	2.783	22-Jul
enclosur	0.209	365.0	178.3	-3.069	27-Jun
scrimmag	0.207	365.0	363.1	0.033	29-Dec
rune	0.207	365.0	184.5	3.107	04-Jul
lozeng	0.205	365.0	13.6	-0.235	15-Jan
9st	0.204	365.0	202.9	2.791	22-Jul
ferret	0.203	365.0	351.8	0.226	18-Dec
scorer	0.202	365.0	199.1	2.856	18-Jul
lenten	0.200	365.0	78.4	-1.350	19-Mar
quorn	0.200	365.0	7.7	-0.132	09-Jan
hearn	0.199	365.0	194.4	2.936	13-Jul
jali	0.199	365.0	189.3	3.025	08-Jul
pantomim	0.198	365.0	2.5	-0.043	04-Jan
midsumm	0.197	365.0	177.0	-3.046	26-Jun
scyth	0.194	365.0	216.8	2.552	05-Aug
downpour	0.193	365.0	210.9	2.653	30-Jul
mareh	0.193	365.0	72.9	-1.255	14-Mar
ascot	0.193	365.0	163.6	-2.817	13-Jun
poach	0.192	365.0	351.1	0.239	17-Dec
epsom	0.190	365.0	135.5	-2.332	15-May
maroh	0.189	365.0	74.5	-1.282	15-Mar
feh	0.188	365.0	43.0	-0.741	13-Feb
slipperi	0.188	365.0	0.0	0.000	01-Jan
anise	0.187	365.0	12.3	-0.211	13-Jan
2min	0.186	365.0	197.2	2.889	16-Jul
snowstorm	0.186	365.0	37.5	-0.645	07-Feb
harlequin	0.183	365.0	5.8	-0.100	07-Jan
michaelma	0.183	365.0	260.8	1.794	18-Sep
chorus	0.182	365.0	42.2	-0.726	12-Feb
2ud	0.181	365.0	228.6	2.348	17-Aug
cauliflow	0.180	365.0	221.3	2.474	09-Aug
manoeuvr	0.178	365.0	209.6	2.676	29-Jul
deoember	0.178	365.0	351.1	0.239	17-Dec
archangel	0.177	365.0	232.3	2.284	20-Aug
exchequ	0.177	365.0	111.8	-1.924	22-Apr
damson	0.174	365.0	259.3	1.819	16-Sep
stubbl	0.174	365.0	274.6	1.556	02-Oct
interspers	0.173	365.0	6.6	-0.114	08-Jan
pytchlei	0.172	365.0	24.7	-0.425	26-Jan
bather	0.172	365.0	214.4	2.592	02-Aug
broccoli	0.171	365.0	105.4	-1.814	15-Apr
scrum	0.169	365.0	364.3	0.012	30-Dec
overnight	0.168	365.0	187.4	3.058	06-Jul
azalea	0.168	365.0	126.3	-2.174	06-May
inclement	0.167	365.0	10.6	-0.183	12-Jan
gunn	0.166	365.0	187.3	3.059	06-Jul
quaif	0.166	365.0	186.0	3.082	05-Jul
epiphani	0.166	91.3	10.7	-0.734	-
exot	0.165	365.0	207.7	2.707	27-Jul
equalis	0.164	365.0	0.7	-0.011	02-Jan
propiti	0.164	365.0	210.3	2.663	29-Jul
steepl	0.163	365.0	50.3	-0.865	20-Feb
suet	0.163	91.3	78.5	0.880	-
partaken	0.163	365.0	216.8	2.551	05-Aug
concours	0.162	365.0	199.5	2.849	18-Jul
biu	0.161	365.0	142.4	-2.452	22-May
gladioli	0.161	365.0	243.4	2.094	31-Aug
arabl	0.161	365.0	197.3	2.887	16-Jul
custodian	0.160	365.0	357.5	0.130	23-Dec
perambul	0.159	365.0	191.0	2.995	10-Jul
cinderella	0.159	365.0	13.9	-0.240	15-Jan
mangold	0.158	365.0	291.1	1.272	18-Oct
gors	0.158	365.0	10.0	-0.172	11-Jan
ssec	0.157	365.0	198.0	2.875	17-Jul
12st	0.157	365.0	66.4	-1.142	07-Mar
cleethorp	0.156	365.0	210.4	2.661	29-Jul
plover	0.156	365.0	14.0	-0.240	15-Jan
parsnip	0.154	182.5	61.4	-2.113	-
priu	0.153	121.7	81.6	2.067	-
tripper	0.153	365.0	194.2	2.940	13-Jul
mdn	0.153	365.0	206.2	2.733	25-Jul
hockei	0.153	365.0	1.2	-0.021	02-Jan
isaiah	0.151	365.0	353.4	0.200	19-Dec
contralto	0.150	365.0	14.7	-0.253	16-Jan
twoyear	0.149	365.0	212.2	2.630	31-Jul
mlai	0.148	365.0	134.7	-2.319	15-May
handicapp	0.148	365.0	200.0	2.841	19-Jul
replai	0.147	365.0	28.6	-0.492	30-Jan
raoe	0.146	365.0	202.2	2.802	21-Jul
sprat	0.146	365.0	362.8	0.038	29-Dec
7st	0.146	365.0	217.4	2.541	05-Aug
leveret	0.146	365.0	248.3	2.009	05-Sep
preambl	0.146	365.0	142.2	-2.449	22-May
ploughmen	0.146	365.0	323.2	0.720	19-Nov
joli	0.145	365.0	186.8	3.068	06-Jul
asthmat	0.145	365.0	25.2	-0.434	26-Jan
lmin	0.145	365.0	203.4	2.781	22-Jul
hornbi	0.144	365.0	186.4	3.074	05-Jul
proximo	0.144	30.4	25.5	1.020	-
lordship	0.143	121.7	75.6	2.380	-
bowlei	0.142	365.0	192.4	2.971	11-Jul
heather	0.142	365.0	240.0	2.151	28-Aug
neighbourhood	0.142	365.0	254.1	1.909	11-Sep
nurserymen	0.141	365.0	223.1	2.443	11-Aug
riviera	0.141	365.0	42.2	-0.727	12-Feb
diagram	0.140	365.0	6.7	-0.115	08-Jan
reappoint	0.140	365.0	71.9	-1.237	13-Mar
covei	0.140	365.0	236.8	2.206	25-Aug
enow	0.139	365.0	29.1	-0.500	30-Jan
stettin	0.139	365.0	220.2	2.493	08-Aug
maggot	0.139	365.0	217.5	2.540	05-Aug
offertori	0.139	182.5	107.7	2.577	-
sheaf	0.138	365.0	238.8	2.172	27-Aug
churchwarden	0.137	365.0	108.9	-1.875	19-Apr
partook	0.137	365.0	222.9	2.446	11-Aug
wimbledon	0.136	365.0	183.7	3.121	03-Jul
seedl	0.136	365.0	192.5	2.969	12-Jul
spinnei	0.136	365.0	3.5	-0.060	05-Jan
farmhous	0.135	365.0	198.9	2.859	18-Jul
yearold	0.135	365.0	202.9	2.791	22-Jul
barrist	0.135	365.0	273.2	1.579	30-Sep
offsid	0.134	365.0	363.3	0.028	29-Dec
sweepstak	0.134	182.5	106.6	2.614	-
daffodil	0.134	365.0	89.0	-1.532	30-Mar
ploughman	0.133	365.0	308.5	0.972	05-Nov
tastefulli	0.132	91.3	4.9	-0.338	-
attewel	0.132	365.0	190.4	3.006	09-Jul
whitehead	0.132	365.0	194.4	2.937	13-Jul
decern	0.131	365.0	359.3	0.098	25-Dec
sunstrok	0.131	365.0	208.1	2.702	27-Jul
freehold	0.130	365.0	179.2	-3.085	28-Jun
scarborough	0.130	365.0	224.4	2.420	12-Aug
rambl	0.129	365.0	199.8	2.843	19-Jul
prorog	0.129	365.0	231.6	2.297	20-Aug
inexpedi	0.128	365.0	122.1	-2.102	02-May
hander	0.128	365.0	184.4	3.108	03-Jul
unfavour	0.126	365.0	234.3	2.250	22-Aug
vestri	0.126	365.0	101.3	-1.745	11-Apr
hyacinth	0.126	182.5	99.3	2.865	-
tandem	0.126	365.0	198.6	2.865	18-Jul
cambridgeshir	0.126	365.0	284.8	1.381	12-Oct
poacher	0.125	365.0	337.4	0.474	03-Dec
favour	0.125	365.0	141.7	-2.439	22-May
shipwreck	0.125	365.0	364.7	0.005	31-Dec
residenti	0.125	365.0	175.5	-3.022	25-Jun
fresco	0.124	365.0	198.4	2.869	17-Jul
peb	0.124	365.0	46.4	-0.799	16-Feb
lifeboat	0.124	365.0	358.1	0.119	24-Dec
wasp	0.124	365.0	237.9	2.188	26-Aug
cby	0.124	365.0	206.1	2.735	25-Jul
hirst	0.124	365.0	187.0	3.064	06-Jul
biil	0.123	365.0	135.3	-2.328	15-May
milder	0.122	365.0	44.7	-0.770	15-Feb
jessop	0.122	365.0	196.4	2.902	15-Jul
canter	0.122	365.0	182.6	3.140	02-Jul
enliven	0.122	365.0	226.3	2.387	14-Aug
31b	0.122	365.0	188.4	3.039	07-Jul
inclem	0.120	365.0	6.9	-0.119	08-Jan
santal	0.120	365.0	183.0	3.134	02-Jul
cactu	0.119	365.0	217.5	2.539	05-Aug
killick	0.118	365.0	191.0	2.995	10-Jul
6st	0.117	365.0	209.4	2.678	28-Jul
41b	0.117	365.0	206.1	2.736	25-Jul
meynel	0.117	365.0	14.8	-0.255	16-Jan
pilchard	0.116	365.0	274.7	1.555	02-Oct
donor	0.116	365.0	355.9	0.157	22-Dec
aeronaut	0.116	365.0	223.6	2.435	12-Aug
leicestershir	0.115	365.0	197.5	2.883	17-Jul
lectern	0.115	91.3	4.3	-0.299	-
syne	0.115	365.0	15.7	-0.270	17-Jan
prox	0.114	30.4	24.7	1.173	-
aladdin	0.114	365.0	14.7	-0.253	16-Jan
tunnicliff	0.113	365.0	189.0	3.030	08-Jul
haigh	0.113	365.0	185.0	3.099	04-Jul
cruso	0.113	365.0	13.9	-0.239	15-Jan
neighbour	0.113	365.0	283.3	1.407	10-Oct
cockerel	0.112	365.0	296.8	1.175	24-Oct
ultimo	0.112	30.4	6.4	-1.326	-
orchid	0.111	365.0	174.2	-2.998	23-Jun
elsinor	0.111	365.0	211.6	2.640	31-Jul
deprec	0.110	365.0	106.6	-1.834	17-Apr
undefend	0.110	121.7	79.5	2.176	-
timekeep	0.110	365.0	195.5	2.918	14-Jul
newham	0.110	365.0	198.5	2.865	18-Jul
sward	0.110	365.0	200.3	2.836	19-Jul
cuckoo	0.109	365.0	134.1	-2.308	14-May
donkei	0.109	365.0	211.8	2.637	31-Jul
vermin	0.109	365.0	200.1	2.839	19-Jul
elocutionist	0.109	365.0	5.6	-0.096	07-Jan
bulwark	0.109	365.0	3.1	-0.054	04-Jan
priv	0.108	365.0	250.5	1.972	07-Sep
21b	0.108	365.0	208.8	2.689	28-Jul
sandringham	0.108	365.0	349.7	0.264	16-Dec
dusk	0.107	365.0	227.1	2.374	15-Aug
newmarket	0.107	182.5	113.8	2.366	-
cantata	0.107	365.0	52.9	-0.911	23-Feb
bowlin	0.107	365.0	196.2	2.906	15-Jul
balliol	0.107	182.5	158.9	0.812	-
cottesmor	0.107	365.0	358.5	0.112	25-Dec
robson	0.106	365.0	204.5	2.763	23-Jul
tyldeslei	0.106	365.0	192.5	2.970	11-Jul
oolt	0.106	365.0	198.5	2.867	17-Jul
indisposit	0.106	365.0	39.2	-0.675	09-Feb
palairet	0.105	365.0	192.8	2.964	12-Jul
morecamb	0.104	365.0	211.9	2.635	31-Jul
riga	0.104	365.0	216.1	2.563	04-Aug
gamekeep	0.104	365.0	350.0	0.258	16-Dec
reveil	0.104	365.0	204.1	2.769	23-Jul
sidesmen	0.104	365.0	105.3	-1.813	15-Apr
crossbar	0.103	365.0	360.8	0.073	27-Dec
restart	0.102	365.0	358.6	0.110	25-Dec
genesi	0.102	365.0	46.9	-0.807	17-Feb
sonata	0.102	365.0	18.8	-0.324	20-Jan
hottest	0.101	365.0	212.6	2.623	01-Aug
sherwin	0.101	365.0	196.7	2.896	16-Jul
rufford	0.101	365.0	344.7	0.350	11-Dec
cadman	0.100	365.0	187.8	3.051	07-Jul
mistleto	0.100	365.0	357.5	0.129	23-Dec
oddment	0.100	182.5	35.1	-1.207	-
foss	0.100	365.0	362.4	0.044	28-Dec
huish	0.099	369.2	264.4	1.783	-
relf	0.099	365.0	193.2	2.957	12-Jul
bugler	0.099	365.0	208.3	2.698	27-Jul
gaili	0.099	365.0	203.6	2.779	23-Jul
bislei	0.099	365.0	185.2	3.095	04-Jul
raster	0.099	365.0	94.9	-1.634	05-Apr
colour	0.098	365.0	229.1	2.339	17-Aug
councillor	0.098	365.0	350.7	0.246	17-Dec
doncast	0.098	365.0	230.6	2.313	19-Aug
quadril	0.098	182.5	13.7	-0.472	-
diocesan	0.097	182.5	122.1	2.081	-
7to	0.097	365.0	171.4	-2.950	20-Jun
priz	0.097	365.0	242.9	2.103	31-Aug
geeson	0.096	365.0	194.8	2.930	14-Jul
syring	0.095	365.0	153.6	-2.644	03-Jun
tulip	0.095	182.5	115.4	2.308	-
beetl	0.095	365.0	188.2	3.044	07-Jul
threequart	0.095	365.0	346.0	0.328	12-Dec
51b	0.094	365.0	206.4	2.730	25-Jul
licenc	0.094	182.5	75.8	-2.609	-
silcock	0.094	365.0	213.6	2.606	02-Aug
vals	0.094	182.5	15.8	-0.543	-
dcc	0.094	365.0	356.8	0.142	23-Dec
murrel	0.093	365.0	194.4	2.936	13-Jul
phlegm	0.093	365.0	2.1	-0.037	03-Jan
needlework	0.093	365.0	244.6	2.073	02-Sep
orchestr	0.092	365.0	23.5	-0.405	25-Jan
waugh	0.092	365.0	198.1	2.873	17-Jul
2ad	0.091	365.0	216.4	2.559	04-Aug
pippin	0.091	365.0	317.9	0.810	14-Nov
mildew	0.091	365.0	233.9	2.257	22-Aug
shallot	0.091	182.5	43.5	-1.499	-
archdeacon	0.091	182.5	136.9	1.570	-
aintre	0.090	121.7	73.2	2.501	-
prorogu	0.090	365.0	259.8	1.811	17-Sep
rickabi	0.090	365.0	201.4	2.816	20-Jul
larch	0.090	365.0	49.7	-0.855	20-Feb
agst	0.089	182.5	99.1	2.871	-
spinach	0.089	365.0	153.6	-2.644	03-Jun
angler	0.089	365.0	187.5	3.055	07-Jul
91b	0.089	365.0	192.1	2.977	11-Jul
roundabout	0.089	365.0	194.1	2.942	13-Jul
wass	0.088	365.0	183.1	3.131	02-Jul
brockwel	0.088	365.0	186.8	3.068	06-Jul
shorthorn	0.088	365.0	262.7	1.762	20-Sep
uncut	0.088	365.0	248.9	1.998	06-Sep
ebor	0.087	365.0	221.0	2.479	09-Aug
cello	0.087	365.0	28.7	-0.493	30-Jan
iremong	0.087	365.0	187.5	3.055	07-Jul
trott	0.087	365.0	192.3	2.973	11-Jul
ratepay	0.086	182.5	107.7	2.576	-
61b	0.086	365.0	200.1	2.838	19-Jul
copyhold	0.086	365.0	181.3	-3.121	30-Jun
dennett	0.085	365.0	191.7	2.984	11-Jul
hornet	0.085	365.0	350.5	0.250	16-Dec
blackpool	0.085	365.0	219.6	2.502	08-Aug
121b	0.085	365.0	199.8	2.844	19-Jul
fby	0.085	365.0	199.6	2.847	19-Jul
jephson	0.085	365.0	183.2	3.130	02-Jul
emmett	0.085	365.0	206.1	2.735	25-Jul
skater	0.085	365.0	12.7	-0.219	14-Jan
trowel	0.085	365.0	194.9	2.929	14-Jul
8st	0.084	365.0	203.6	2.779	23-Jul
101b	0.084	365.0	190.5	3.003	10-Jul
patronis	0.084	365.0	214.0	2.600	02-Aug
assis	0.084	121.7	79.8	2.161	-
legalis	0.083	365.0	104.4	-1.796	14-Apr
111b	0.083	365.0	204.7	2.759	24-Jul
stung	0.083	365.0	229.5	2.332	18-Aug
vicarag	0.083	365.0	221.8	2.465	10-Aug
chatterton	0.083	365.0	187.8	3.050	07-Jul
messiah	0.083	91.3	84.2	0.485	-
parslei	0.083	365.0	205.1	2.753	24-Jul
hallam	0.083	365.0	182.4	-3.139	01-Jul
entrant	0.082	369.2	270.3	1.684	-
violoncello	0.082	365.0	24.4	-0.421	25-Jan
tomlinson	0.082	365.0	218.2	2.527	06-Aug
llandudno	0.082	365.0	215.6	2.572	04-Aug
varieg	0.082	365.0	254.4	1.903	11-Sep
husbandri	0.081	365.0	273.5	1.575	30-Sep
wainwright	0.081	360.9	73.4	-1.279	-
swath	0.081	365.0	200.3	2.835	19-Jul
sussex	0.081	365.0	193.8	2.947	13-Jul
capsiz	0.081	365.0	218.2	2.528	06-Aug
jarvi	0.080	365.0	200.2	2.836	19-Jul
choral	0.080	182.5	117.4	2.240	-
unconvert	0.080	365.0	363.4	0.027	29-Dec
warwickshir	0.079	369.2	258.8	1.880	-
tarrant	0.079	365.0	192.6	2.968	12-Jul
daft	0.079	365.0	201.6	2.813	21-Jul
131b	0.079	365.0	207.3	2.714	26-Jul
repast	0.078	369.2	125.9	-2.142	-
71b	0.078	182.5	99.5	2.856	-
mangel	0.078	182.5	118.9	2.188	-
storer	0.078	365.0	186.2	3.078	05-Jul
influx	0.078	365.0	199.8	2.844	19-Jul
millwal	0.078	365.0	1.8	-0.031	03-Jan
buckenham	0.078	365.0	197.4	2.885	16-Jul
bestwick	0.077	365.0	185.6	3.088	05-Jul
cloverse	0.077	365.0	47.8	-0.823	18-Feb
al2	0.077	365.0	42.6	-0.733	13-Feb
servitud	0.077	121.7	80.6	2.119	-
charlesworth	0.077	365.0	181.1	-3.117	30-Jun
propag	0.077	365.0	277.0	1.514	04-Oct
concerto	0.077	365.0	16.5	-0.283	17-Jan
deaneri	0.077	182.5	132.8	1.710	-
cornfield	0.077	365.0	220.8	2.483	09-Aug
moorhous	0.076	365.0	185.0	3.098	04-Jul
homest	0.076	365.0	347.0	0.311	13-Dec
bili	0.076	365.0	133.8	-2.304	14-May
acced	0.076	365.0	109.7	-1.888	20-Apr
glorious	0.076	365.0	200.7	2.828	20-Jul
eschalot	0.076	365.0	218.4	2.524	06-Aug
jupp	0.076	365.0	198.6	2.865	18-Jul
southdown	0.076	365.0	256.3	1.872	13-Sep
caterpillar	0.076	365.0	192.3	2.973	11-Jul
xd	0.076	182.5	51.3	-1.767	-
leaki	0.075	365.0	363.5	0.025	30-Dec
woodburn	0.075	365.0	218.9	2.515	07-Aug
toul	0.075	365.0	189.1	3.028	08-Jul
supernumerari	0.075	365.0	203.5	2.780	23-Jul
scrummag	0.075	365.0	358.0	0.121	24-Dec
boobi	0.075	360.9	2.1	-0.037	-
racecours	0.074	365.0	176.0	-3.030	25-Jun
payton	0.074	365.0	185.0	3.098	04-Jul
elcho	0.074	365.0	160.8	-2.768	10-Jun
chairmanship	0.074	365.0	59.4	-1.022	29-Feb
introductori	0.074	365.0	335.6	0.507	02-Dec
vicechairman	0.074	365.0	77.4	-1.332	18-Mar
derbyshir	0.074	365.0	193.1	2.958	12-Jul
templeman	0.074	365.0	206.2	2.734	25-Jul
venison	0.073	365.0	275.6	1.538	03-Oct
lillei	0.073	369.2	277.1	1.567	-
erica	0.073	365.0	181.8	-3.130	01-Jul
perrin	0.073	365.0	190.3	3.008	09-Jul
lanark	0.073	369.2	366.7	0.044	-
wadham	0.073	182.5	155.9	0.915	-
sewel	0.073	365.0	198.6	2.865	18-Jul
wootton	0.072	365.0	219.1	2.511	07-Aug
woolsack	0.072	365.0	133.0	-2.289	13-May
simla	0.072	365.0	216.9	2.550	05-Aug
muffler	0.072	365.0	2.3	-0.039	03-Jan
windermer	0.071	365.0	199.3	2.853	18-Jul
primros	0.071	365.0	117.0	-2.014	27-Apr
parochi	0.071	182.5	117.5	2.237	-
burghlei	0.071	365.0	190.5	3.003	10-Jul
precept	0.071	182.5	100.6	2.821	-
pallett	0.071	365.0	183.7	3.120	03-Jul
lambton	0.071	365.0	205.6	2.743	25-Jul
indec	0.071	365.0	216.2	2.562	04-Aug
rawlin	0.071	365.0	200.6	2.831	20-Jul
impolit	0.070	365.0	98.9	-1.702	09-Apr
3to	0.070	365.0	166.5	-2.866	15-Jun
wheatlei	0.070	365.0	210.4	2.662	29-Jul
croxton	0.070	365.0	43.1	-0.742	13-Feb
fishwick	0.070	365.0	194.7	2.931	14-Jul
bdl	0.070	365.0	139.9	-2.408	20-May
lllb	0.070	365.0	202.4	2.800	21-Jul
memel	0.070	365.0	184.9	3.100	04-Jul
corpl	0.070	365.0	232.2	2.286	20-Aug
sgt	0.070	365.0	215.1	2.581	03-Aug
miai	0.070	365.0	124.9	-2.151	05-May
whitesid	0.069	365.0	156.5	-2.694	05-Jun
musk	0.069	365.0	208.9	2.688	28-Jul
stocktak	0.069	182.5	11.8	-0.408	-
henlei	0.069	365.0	175.7	-3.024	25-Jun
gosl	0.069	365.0	217.2	2.545	05-Aug
alai	0.069	365.0	132.6	-2.283	13-May
minehead	0.069	365.0	209.9	2.670	29-Jul
yawl	0.069	365.0	201.7	2.810	21-Jul
worcestershir	0.069	369.2	263.3	1.803	-
smithfield	0.069	182.5	162.8	0.678	-
headdress	0.069	365.0	118.3	-2.036	28-Apr
madrig	0.069	365.0	28.1	-0.484	29-Jan
braim	0.068	365.0	204.4	2.764	23-Jul
proviso	0.068	365.0	162.1	-2.790	11-Jun
arum	0.068	365.0	91.2	-1.571	01-Apr
laboucher	0.068	365.0	111.9	-1.927	22-Apr
skiff	0.067	365.0	209.4	2.679	28-Jul
mauv	0.067	365.0	172.9	-2.976	22-Jun
byn	0.067	1270.2	486.7	-2.407	-
oriel	0.067	182.5	156.4	0.897	-
alexandra	0.067	365.0	187.1	3.063	06-Jul
porket	0.067	365.0	357.6	0.128	24-Dec
fawk	0.067	365.0	309.8	0.950	06-Nov
exodu	0.066	365.0	150.1	-2.583	30-May
waywarden	0.066	365.0	87.9	-1.513	29-Mar
regalia	0.066	365.0	196.9	2.893	16-Jul
delug	0.066	365.0	233.4	2.266	21-Aug
fagan	0.066	365.0	196.2	2.905	15-Jul
gloucestershir	0.066	365.0	188.1	3.045	07-Jul
beerhous	0.066	182.5	63.6	-2.188	-
landau	0.065	365.0	174.4	-3.003	23-Jun
danzig	0.065	365.0	223.5	2.435	12-Aug
hogg	0.065	365.0	133.7	-2.302	14-May
jujub	0.065	365.0	31.1	-0.536	01-Feb
priori	0.065	365.0	222.2	2.458	10-Aug
yorkshir	0.065	365.0	192.2	2.975	11-Jul
amb	0.065	365.0	200.3	2.835	19-Jul
farrow	0.065	365.0	191.7	2.982	11-Jul
athenaeum	0.065	365.0	362.1	0.051	28-Dec
viscount	0.064	365.0	131.4	-2.263	11-May
thatch	0.064	365.0	244.7	2.072	02-Sep
duncomb	0.064	365.0	138.8	-2.389	19-May
cael	0.064	1270.2	475.5	-2.352	-
officio	0.064	365.0	91.7	-1.579	02-Apr
bwn	0.064	1270.2	471.5	-2.332	-
skittl	0.064	365.0	215.8	2.568	04-Aug
trafford	0.064	365.0	195.6	2.917	15-Jul
triumphal	0.064	365.0	224.1	2.426	12-Aug
banc	0.064	365.0	195.9	2.912	15-Jul
columbin	0.064	365.0	13.6	-0.234	15-Jan
humour	0.064	365.0	357.3	0.132	23-Dec
cran	0.064	365.0	217.9	2.533	06-Aug
huggin	0.063	360.9	118.7	-2.067	-
obscen	0.063	365.0	228.6	2.347	17-Aug
operetta	0.063	365.0	29.8	-0.513	31-Jan
mawr	0.063	1270.2	485.1	-2.400	-
taganrog	0.063	360.9	40.7	-0.709	-
myne	0.063	1270.2	486.7	-2.407	-
unsold	0.062	365.0	239.5	2.160	28-Aug
wiad	0.062	1270.2	484.9	-2.398	-
chalon	0.062	365.0	222.1	2.460	10-Aug
adeg	0.062	1270.2	492.4	-2.436	-
stirk	0.062	182.5	117.8	2.229	-
convivi	0.062	365.0	314.5	0.869	11-Nov
tavlor	0.062	365.0	210.3	2.662	29-Jul
esplanad	0.062	365.0	206.4	2.731	25-Jul
oban	0.062	365.0	211.3	2.645	30-Jul
luggag	0.062	365.0	256.7	1.864	14-Sep
dair	0.062	1270.2	481.0	-2.379	-
laiti	0.062	182.5	128.6	1.856	-
humphri	0.062	365.0	190.9	2.996	10-Jul
stench	0.062	365.0	242.8	2.103	31-Aug
pakington	0.061	365.0	122.3	-2.105	02-May
conversazion	0.061	365.0	23.3	-0.401	24-Jan
parishion	0.061	182.5	116.3	2.278	-
erio	0.061	1270.2	486.3	-2.406	-
enfield	0.061	365.0	171.2	-2.947	20-Jun
fyne	0.061	1270.2	490.5	-2.426	-
andant	0.061	365.0	4.5	-0.078	06-Jan
ministerialist	0.061	365.0	121.5	-2.092	02-May
yno	0.061	1270.2	497.6	-2.462	-
middlesex	0.061	365.0	185.1	3.098	04-Jul
ecclesiast	0.061	365.0	119.7	-2.060	30-Apr
auld	0.061	365.0	7.3	-0.126	08-Jan
strudwick	0.061	365.0	183.6	3.122	03-Jul
ddim	0.061	1270.2	494.0	-2.444	-
byni	0.060	1270.2	503.7	-2.492	-
maclaren	0.060	365.0	192.1	2.976	11-Jul
imput	0.060	365.0	102.7	-1.767	13-Apr
hwy	0.060	1270.2	485.1	-2.399	-
honour	0.060	182.5	154.0	0.980	-
boister	0.060	365.0	345.8	0.331	12-Dec
syllabu	0.060	365.0	311.9	0.915	08-Nov
iddo	0.060	1270.2	486.4	-2.406	-
byd	0.060	1270.2	501.0	-2.478	-
tuag	0.060	1270.2	474.4	-2.347	-
tartan	0.060	365.0	273.5	1.575	01-Oct
disallow	0.060	182.5	93.7	3.059	-
baronet	0.060	365.0	112.2	-1.931	22-Apr
prix	0.060	365.0	191.4	2.988	10-Jul
gyd	0.060	1270.2	500.6	-2.476	-
fod	0.060	1270.2	491.2	-2.430	-
tyro	0.060	365.0	165.7	-2.853	15-Jun
oedd	0.060	1270.2	489.1	-2.420	-
rhan	0.060	1270.2	478.4	-2.367	-
rugbi	0.060	365.0	354.1	0.187	20-Dec
gyda	0.060	1270.2	491.5	-2.431	-
wedi	0.059	1270.2	491.4	-2.431	-
lawer	0.059	1270.2	489.4	-2.421	-
edd	0.059	1270.2	507.6	-2.511	-
gael	0.059	1270.2	486.8	-2.408	-
laughabl	0.059	365.0	13.7	-0.236	15-Jan
thornei	0.059	365.0	224.0	2.428	12-Aug
rhai	0.059	1270.2	483.3	-2.391	-
zoolog	0.059	365.0	195.6	2.916	15-Jul
astil	0.059	365.0	185.8	3.085	05-Jul
sandown	0.059	45.6	19.7	-2.720	-
trigg	0.059	365.0	212.2	2.631	31-Jul
dda	0.059	1270.2	486.8	-2.408	-
pantaloon	0.059	365.0	9.3	-0.159	10-Jan
barod	0.059	1270.2	482.5	-2.387	-
gothenburg	0.059	365.0	206.1	2.735	25-Jul
hane	0.059	1270.2	484.4	-2.396	-
rendezv	0.059	365.0	201.6	2.814	21-Jul
applebi	0.058	365.0	212.1	2.633	31-Jul
copleston	0.058	365.0	214.9	2.583	03-Aug
yna	0.058	1270.2	495.7	-2.452	-
newydd	0.058	1270.2	485.3	-2.401	-
vardon	0.058	365.0	188.4	3.041	07-Jul
ermin	0.058	365.0	350.0	0.258	16-Dec
aag	0.058	365.0	225.8	2.396	14-Aug
awr	0.058	1270.2	495.7	-2.452	-
repriev	0.058	121.7	99.4	1.148	-
ydd	0.058	1270.2	491.7	-2.432	-
hyd	0.058	1270.2	492.1	-2.434	-
fawr	0.058	1270.2	486.2	-2.405	-
felli	0.058	1270.2	488.4	-2.416	-
mwy	0.058	1270.2	493.7	-2.442	-
circumfer	0.058	365.0	250.7	1.968	08-Sep
rhyw	0.058	1270.2	496.3	-2.455	-
ballat	0.058	365.0	230.0	2.324	18-Aug
gynt	0.058	1270.2	496.5	-2.456	-
bandsmen	0.058	365.0	189.2	3.027	08-Jul
olaf	0.058	1270.2	493.0	-2.439	-
3yr	0.058	365.0	204.8	2.758	24-Jul
iawn	0.058	1270.2	482.2	-2.385	-
wele	0.058	1270.2	491.9	-2.433	-
preceptor	0.058	182.5	22.5	-0.775	-
jne	0.058	365.0	157.9	-2.718	07-Jun
inclosur	0.058	365.0	176.0	-3.029	25-Jun
rhydd	0.058	1270.2	485.7	-2.403	-
goreu	0.058	1270.2	472.2	-2.336	-
townsmen	0.057	365.0	321.4	0.751	17-Nov
lucid	0.057	365.0	33.5	-0.576	03-Feb
wynyard	0.057	369.2	318.9	0.857	-
breezi	0.057	365.0	220.3	2.491	08-Aug
hacknei	0.057	365.0	206.9	2.721	26-Jul
gwa	0.057	1270.2	485.8	-2.403	-
fwy	0.057	1270.2	491.1	-2.429	-
woof	0.057	365.0	202.8	2.792	22-Jul
woodcock	0.057	182.5	182.2	0.009	-
hillyard	0.057	365.0	214.9	2.584	03-Aug
fyw	0.057	1270.2	498.1	-2.464	-
jly	0.057	182.5	18.1	-0.623	-
galw	0.057	1270.2	489.7	-2.422	-
newdeg	0.057	365.0	131.9	-2.271	12-May
chopin	0.057	365.0	8.0	-0.138	09-Jan
peth	0.057	1270.2	486.6	-2.407	-
ilaw	0.057	1270.2	484.8	-2.398	-
hwn	0.057	1270.2	480.7	-2.378	-
mayoress	0.057	182.5	155.4	0.934	-
sydd	0.057	1270.2	486.9	-2.408	-
hyni	0.057	1270.2	491.3	-2.430	-
closur	0.057	365.0	155.7	-2.681	05-Jun
wlad	0.057	1270.2	482.0	-2.384	-
syr	0.056	1270.2	420.2	-2.078	-
collat	0.056	365.0	218.9	2.514	07-Aug
nifer	0.056	1270.2	493.3	-2.440	-
llewellyn	0.056	365.0	193.1	2.959	12-Jul
winger	0.056	365.0	351.1	0.239	17-Dec
heb	0.056	1270.2	492.1	-2.434	-
arno	0.056	1270.2	473.3	-2.341	-
wyf	0.056	1270.2	483.6	-2.392	-
wyd	0.056	1270.2	487.4	-2.411	-
martinma	0.056	365.0	285.9	1.361	13-Oct
wyr	0.056	1270.2	497.0	-2.459	-
amser	0.056	1270.2	484.8	-2.398	-
unol	0.056	1270.2	488.9	-2.419	-
blant	0.056	1270.2	488.7	-2.417	-
sicr	0.056	1270.2	467.3	-2.312	-
yii	0.056	1270.2	495.3	-2.450	-
talu	0.056	1270.2	460.1	-2.276	-
triennial	0.056	121.7	35.4	-1.829	-
pryd	0.056	1270.2	491.1	-2.429	-
abreast	0.056	365.0	244.8	2.069	02-Sep
porker	0.056	365.0	339.0	0.447	05-Dec
bagatel	0.056	365.0	364.7	0.005	31-Dec
toilett	0.056	30.4	2.6	-0.536	-
uneven	0.056	365.0	209.0	2.685	28-Jul
wheelbarrow	0.056	365.0	215.6	2.572	04-Aug
spurt	0.056	365.0	195.3	2.921	14-Jul
sef	0.056	1270.2	489.3	-2.421	-
churchmen	0.056	182.5	125.2	1.972	-
buttonhol	0.056	365.0	205.1	2.752	24-Jul
sadler	0.056	365.0	208.6	2.692	28-Jul
anemon	0.056	182.5	117.1	2.253	-
fodd	0.056	1270.2	492.1	-2.434	-
unig	0.056	1270.2	485.3	-2.401	-
gwell	0.055	1270.2	494.8	-2.447	-
overcast	0.055	365.0	195.6	2.916	15-Jul
culinari	0.055	365.0	254.9	1.895	12-Sep
rhy	0.055	1270.2	492.5	-2.436	-
tripo	0.055	369.2	284.5	1.441	-
flaen	0.055	1270.2	487.9	-2.413	-
herbag	0.055	365.0	177.1	-3.049	26-Jun
farw	0.055	1270.2	481.6	-2.382	-
grimshaw	0.055	365.0	196.4	2.902	15-Jul
cheltenham	0.055	1270.2	1026.1	1.207	-
waith	0.055	1270.2	475.4	-2.352	-
tenantri	0.055	365.0	301.7	1.090	29-Oct
whallei	0.055	365.0	187.7	3.053	07-Jul
lodger	0.055	182.5	79.1	-2.722	-
vicar	0.055	182.5	118.1	2.217	-
fewn	0.055	1270.2	495.2	-2.450	-
coppic	0.055	365.0	11.3	-0.194	12-Jan
auspici	0.055	365.0	207.7	2.708	27-Jul
pretenc	0.055	91.3	11.6	-0.798	-
buxton	0.055	365.0	185.3	3.093	04-Jul
nac	0.055	1270.2	478.1	-2.365	-
snowdrop	0.055	182.5	69.2	-2.382	-
wrangler	0.055	121.7	39.9	-2.059	-
yni	0.055	1270.2	497.0	-2.458	-
dwy	0.055	1270.2	507.3	-2.509	-
arfer	0.055	1270.2	491.9	-2.433	-
braemar	0.055	365.0	232.0	2.290	20-Aug
englishmen	0.055	365.0	350.7	0.247	17-Dec
hornsbi	0.055	365.0	205.7	2.742	25-Jul
rhag	0.055	1270.2	488.9	-2.419	-
godi	0.054	1270.2	484.8	-2.398	-
yule	0.054	365.0	347.3	0.305	13-Dec
3y	0.054	365.0	212.4	2.627	31-Jul
cadw	0.054	1270.2	488.6	-2.417	-
hallow	0.054	369.2	254.1	1.960	-
penalis	0.054	365.0	363.6	0.024	30-Dec
oox	0.054	365.0	199.9	2.842	19-Jul
aran	0.054	365.0	121.3	-2.088	01-May
dismount	0.054	365.0	196.3	2.904	15-Jul
maent	0.054	1270.2	479.4	-2.371	-
81b	0.054	365.0	188.7	3.035	08-Jul
pob	0.054	1270.2	489.6	-2.422	-
3st	0.054	365.0	202.2	2.802	21-Jul
rectori	0.054	365.0	219.1	2.511	07-Aug
bryd	0.054	1270.2	492.2	-2.435	-
wedder	0.054	365.0	265.9	1.705	23-Sep
scurri	0.054	365.0	184.1	3.113	03-Jul
wooll	0.054	365.0	273.0	1.583	30-Sep
dipper	0.054	365.0	189.8	3.016	09-Jul
dref	0.054	1270.2	497.4	-2.460	-
bantam	0.054	365.0	295.8	1.191	23-Oct
hubbl	0.054	365.0	186.9	3.066	06-Jul
prif	0.054	1270.2	480.5	-2.377	-
ddi	0.054	1270.2	495.6	-2.451	-
pawb	0.054	1270.2	488.0	-2.414	-
enw	0.054	1270.2	485.7	-2.402	-
leander	0.054	365.0	192.9	2.963	12-Jul
yma	0.054	1270.2	490.1	-2.424	-
mewn	0.054	1270.2	491.2	-2.430	-
dyw	0.054	1270.2	518.0	-2.563	-
glace	0.054	365.0	133.6	-2.299	14-May
dango	0.054	1270.2	490.5	-2.426	-
dalu	0.054	1270.2	470.5	-2.328	-
chwi	0.054	1270.2	482.1	-2.385	-
roddi	0.054	1270.2	486.7	-2.408	-
9to	0.054	365.0	164.1	-2.825	13-Jun
konigsberg	0.054	365.0	215.5	2.573	04-Aug
gst	0.054	365.0	196.3	2.903	15-Jul
wyth	0.054	1270.2	500.1	-2.474	-
cyn	0.054	1270.2	482.5	-2.387	-
everton	0.054	365.0	10.1	-0.174	11-Jan
hallelujah	0.054	91.3	0.6	-0.038	-
mulch	0.053	365.0	167.3	-2.879	16-Jun
hyn	0.053	1270.2	488.1	-2.414	-
trwy	0.053	1270.2	503.4	-2.490	-
lawr	0.053	1270.2	489.7	-2.423	-
needham	0.053	365.0	212.7	2.622	01-Aug
blaen	0.053	1270.2	482.6	-2.387	-
annuiti	0.053	365.0	114.4	-1.970	24-Apr
sweetli	0.053	365.0	28.0	-0.482	29-Jan
zetland	0.053	365.0	188.3	3.042	07-Jul
brif	0.053	1270.2	489.1	-2.419	-
edgcumb	0.053	365.0	186.7	3.070	06-Jul
gym	0.053	1270.2	492.9	-2.438	-
petersburgh	0.053	365.0	246.4	2.042	03-Sep
naill	0.053	1270.2	487.3	-2.410	-
gallu	0.053	1270.2	479.9	-2.374	-
eael	0.053	1270.2	502.8	-2.487	-
cymru	0.053	1270.2	480.7	-2.378	-
wrth	0.053	1270.2	490.3	-2.425	-
tyre	0.053	365.0	170.4	-2.933	19-Jun
ardal	0.053	1270.2	491.8	-2.433	-
erail	0.053	1270.2	467.4	-2.312	-
aeth	0.053	1270.2	493.1	-2.439	-
dano	0.053	1270.2	436.9	-2.161	-
parachut	0.053	365.0	207.0	2.720	26-Jul
iddi	0.053	1270.2	491.3	-2.430	-
spooner	0.053	365.0	183.7	3.121	03-Jul
cranfield	0.053	360.9	106.0	-1.846	-
dyna	0.053	1270.2	496.2	-2.455	-
3yd	0.053	365.0	194.6	2.933	14-Jul
llai	0.053	1270.2	475.1	-2.350	-
daeth	0.053	1270.2	490.1	-2.424	-
remiss	0.053	365.0	97.6	-1.680	08-Apr
blaid	0.052	1270.2	465.3	-2.302	-
whitsundai	0.052	365.0	57.7	-0.993	28-Feb
freshen	0.052	365.0	222.2	2.459	10-Aug
n0v	0.052	365.0	301.8	1.087	29-Oct
scarboro	0.052	365.0	221.0	2.479	09-Aug
grievou	0.052	121.7	78.6	2.223	-
6to	0.052	182.5	106.5	2.616	-
acho	0.052	1270.2	493.1	-2.439	-
hogget	0.052	365.0	82.7	-1.424	24-Mar
tair	0.052	1270.2	470.7	-2.328	-
celtic	0.052	365.0	350.4	0.251	16-Dec
blaker	0.052	373.6	373.0	0.010	-
mown	0.052	1270.2	506.4	-2.505	-
gwir	0.052	1270.2	485.5	-2.402	-
ryw	0.052	1270.2	488.2	-2.415	-
halsei	0.052	373.6	347.5	0.438	-
disqualifi	0.052	365.0	208.2	2.699	27-Jul
atherston	0.052	365.0	355.6	0.161	22-Dec
cyf	0.052	1270.2	490.7	-2.428	-
dyn	0.052	1270.2	498.8	-2.467	-
pownei	0.052	365.0	193.0	2.961	12-Jul
cron	0.052	365.0	209.7	2.674	29-Jul
ddy	0.052	1270.2	483.7	-2.392	-
ugain	0.052	1270.2	482.1	-2.385	-
gw	0.052	1270.2	492.9	-2.438	-
gwr	0.052	1270.2	483.5	-2.392	-
fuan	0.052	1270.2	477.0	-2.359	-
modd	0.052	1270.2	494.4	-2.446	-
sumptuou	0.051	182.5	4.4	-0.152	-
allsopp	0.051	365.0	210.4	2.662	29-Jul
byw	0.051	1270.2	488.1	-2.415	-
angen	0.051	1270.2	487.9	-2.414	-
moult	0.051	365.0	262.6	1.763	20-Sep
cosi	0.051	365.0	331.6	0.574	28-Nov
festal	0.051	91.3	4.1	-0.284	-
thankfulli	0.051	365.0	358.9	0.106	25-Dec
agor	0.051	1270.2	492.8	-2.438	-
llun	0.051	1270.2	476.4	-2.357	-
marksmen	0.051	365.0	243.2	2.096	31-Aug
tripoli	0.051	365.0	236.2	2.218	24-Aug
ariel	0.050	365.0	194.3	2.939	13-Jul
yarda	0.050	365.0	196.5	2.901	15-Jul
hotspur	0.050	365.0	13.2	-0.227	14-Jan
pleurisi	0.050	365.0	10.6	-0.183	12-Jan
saith	0.050	1270.2	472.1	-2.335	-
allevi	0.050	365.0	1.5	-0.026	03-Jan
bong	0.050	365.0	23.2	-0.400	24-Jan
fallon	0.050	365.0	207.3	2.715	26-Jul
bonfir	0.050	182.5	136.5	1.585	-
hant	0.050	369.2	297.1	1.227	-
magdalen	0.050	182.5	154.4	0.967	-
arian	0.050	1270.2	486.8	-2.408	-
clacton	0.050	365.0	240.3	2.146	28-Aug
hemingwai	0.050	365.0	193.8	2.947	13-Jul
ewart	0.050	365.0	120.7	-2.079	01-May
newei	0.050	365.0	38.1	-0.656	08-Feb
swm	0.050	1270.2	478.4	-2.367	-
acclam	0.050	365.0	11.5	-0.197	12-Jan
sikh	0.050	1095.0	455.1	-2.612	-
clapton	0.049	365.0	336.1	0.498	02-Dec
widn	0.049	365.0	344.6	0.351	11-Dec
goali	0.049	365.0	357.8	0.124	24-Dec
deall	0.049	1270.2	480.5	-2.377	-
eich	0.049	1270.2	476.8	-2.359	-
cym	0.049	1270.2	480.7	-2.378	-
osier	0.049	365.0	363.7	0.022	30-Dec
huddleston	0.049	365.0	180.4	-3.105	29-Jun
anomali	0.049	365.0	103.8	-1.786	14-Apr
guernsei	0.049	365.0	199.2	2.854	18-Jul
philharmon	0.049	365.0	22.1	-0.380	23-Jan
precipic	0.049	365.0	236.5	2.212	25-Aug
boatman	0.049	365.0	224.3	2.421	12-Aug
undeb	0.049	1270.2	497.5	-2.461	-
roebuck	0.049	365.0	126.9	-2.185	07-May
gair	0.049	1270.2	485.2	-2.400	-
afon	0.049	1270.2	520.6	-2.575	-
howler	0.049	365.0	182.6	3.139	02-Jul
impost	0.049	365.0	87.3	-1.502	28-Mar
faultless	0.049	365.0	194.6	2.934	14-Jul
roadsid	0.049	365.0	229.5	2.332	18-Aug
mliss	0.049	1323.1	925.3	1.889	-
charlton	0.049	365.0	225.9	2.394	14-Aug
2y	0.049	365.0	232.4	2.283	20-Aug
gallai	0.049	1270.2	489.5	-2.421	-
vjt	0.049	1764.2	386.9	-1.378	-
parch	0.049	1270.2	483.9	-2.393	-
staghound	0.048	365.0	356.1	0.154	22-Dec
interpos	0.048	365.0	120.6	-2.076	01-May
allu	0.048	1270.2	490.9	-2.428	-
driscol	0.048	365.0	25.2	-0.435	26-Jan
furious	0.048	365.0	221.6	2.468	10-Aug
londesborough	0.048	365.0	212.6	2.623	01-Aug
ceir	0.048	1270.2	471.3	-2.331	-
archaeolog	0.048	365.0	207.1	2.717	26-Jul
wsa	0.048	1270.2	289.0	-1.430	-
rebound	0.048	365.0	343.7	0.366	10-Dec
murdoch	0.048	365.0	182.2	-3.136	01-Jul
oxi	0.048	365.0	23.2	-0.399	24-Jan
kilner	0.048	365.0	186.6	3.071	06-Jul
gau	0.048	1270.2	504.9	-2.498	-
bobl	0.048	1270.2	480.2	-2.376	-
batten	0.048	365.0	218.8	2.516	07-Aug
bedtim	0.047	365.0	8.5	-0.147	10-Jan
adulteri	0.047	182.5	175.6	0.239	-
councilor	0.047	365.0	358.5	0.112	24-Dec
margat	0.047	365.0	233.4	2.266	21-Aug
grosvenor	0.047	365.0	124.8	-2.149	05-May
woollei	0.047	365.0	203.4	2.782	22-Jul
vichi	0.047	365.0	199.5	2.848	19-Jul
ruri	0.047	365.0	102.2	-1.759	12-Apr
wedd	0.047	1270.2	509.9	-2.522	-
desultori	0.047	365.0	112.8	-1.942	23-Apr
congregationalist	0.047	182.5	115.6	2.305	-
prudenti	0.047	365.0	85.1	-1.465	26-Mar
bream	0.047	365.0	265.5	1.713	23-Sep
guildhal	0.047	365.0	332.2	0.565	28-Nov
drench	0.047	365.0	218.6	2.520	07-Aug
culprit	0.047	121.7	110.3	0.586	-
annua	0.047	365.0	69.1	-1.190	10-Mar
smack	0.047	365.0	338.6	0.454	05-Dec
9d	0.047	1095.0	948.2	0.843	-
iaid	0.047	1270.2	473.5	-2.342	-
hilari	0.047	365.0	14.4	-0.247	15-Jan
dyma	0.047	1270.2	498.0	-2.463	-
quash	0.046	91.3	16.7	-1.151	-
elsei	0.046	365.0	202.6	2.795	22-Jul
2co	0.046	365.0	189.7	3.017	09-Jul
behov	0.046	365.0	354.1	0.187	20-Dec
lancashir	0.046	365.0	198.7	2.862	18-Jul
arboretum	0.046	365.0	220.0	2.496	08-Aug
sightseer	0.046	365.0	186.3	3.076	05-Jul
magnum	0.046	369.2	185.8	3.121	-
jue	0.046	365.0	159.3	-2.742	08-Jun
britannia	0.046	365.0	209.5	2.677	29-Jul
gilpin	0.046	360.9	174.6	-3.040	-
merriment	0.046	365.0	363.2	0.030	29-Dec
gao	0.046	1270.2	524.7	-2.596	-
tkn	0.046	182.5	89.1	-3.068	-
acquitt	0.046	121.7	85.4	1.870	-
sova	0.046	365.0	189.5	3.021	08-Jul
beagl	0.046	365.0	360.0	0.086	26-Dec
marchant	0.046	365.0	200.9	2.825	20-Jul
wmn	0.045	1176.1	499.2	-2.667	-
plaus	0.045	365.0	345.6	0.334	12-Dec
ballroom	0.045	365.0	361.1	0.067	27-Dec
avg	0.045	365.0	236.0	2.221	24-Aug
gaol	0.045	91.3	10.0	-0.691	-
6id	0.045	1671.3	144.9	-0.545	-
llaw	0.045	1270.2	500.8	-2.477	-
malvern	0.045	365.0	202.6	2.796	22-Jul
marlow	0.045	365.0	194.2	2.939	13-Jul
concuss	0.045	365.0	257.0	1.859	14-Sep
stoddart	0.045	365.0	196.3	2.905	15-Jul
southend	0.045	365.0	251.0	1.962	08-Sep
6in	0.045	365.0	205.1	2.752	24-Jul
paddl	0.045	365.0	203.8	2.776	23-Jul
shan	0.045	1134.1	48.8	-0.270	-
ochr	0.045	1270.2	505.0	-2.498	-
waldi	0.045	365.0	208.7	2.690	28-Jul
moorland	0.045	365.0	216.8	2.552	05-Aug
freeston	0.045	365.0	212.1	2.632	31-Jul
madron	0.045	496.2	32.7	-0.414	-
monologu	0.045	365.0	20.0	-0.343	21-Jan
spaniel	0.045	365.0	230.6	2.313	19-Aug
saxbi	0.044	365.0	204.0	2.772	23-Jul
nerth	0.044	1270.2	507.7	-2.512	-
grandli	0.044	365.0	335.7	0.505	02-Dec
labrador	0.044	365.0	263.5	1.747	21-Sep
anwyl	0.044	1270.2	490.7	-2.427	-
buttercup	0.044	365.0	141.5	-2.436	21-May
gratwick	0.044	365.0	196.3	2.904	15-Jul
laf	0.044	1270.2	446.5	-2.208	-
barratt	0.044	365.0	206.9	2.722	26-Jul
gratuit	0.044	365.0	21.5	-0.369	22-Jan
finlai	0.044	369.2	318.8	0.858	-
yg	0.044	1270.2	493.1	-2.439	-
unfairli	0.044	365.0	76.7	-1.320	18-Mar
donoghu	0.044	365.0	206.3	2.731	25-Jul
velveteen	0.044	365.0	322.4	0.733	18-Nov
pwy	0.044	1270.2	466.2	-2.306	-
bissil	0.044	360.9	319.3	0.724	-
2il	0.044	1270.2	502.8	-2.487	-
fitton	0.044	365.0	25.7	-0.443	27-Jan
omiss	0.044	365.0	136.4	-2.348	16-May
piggeri	0.044	365.0	188.4	3.039	07-Jul
musson	0.044	365.0	222.7	2.450	11-Aug
solent	0.044	365.0	211.1	2.650	30-Jul
sledg	0.044	365.0	6.2	-0.107	07-Jan
shrimp	0.044	365.0	213.1	2.616	01-Aug
ipr	0.044	1270.2	461.6	-2.283	-
makepeac	0.044	360.9	137.2	-2.388	-
partick	0.044	369.2	20.1	-0.341	-
torbai	0.044	365.0	216.5	2.556	05-Aug
iverpool	0.043	992.3	113.7	-0.720	-
goodacr	0.043	365.0	192.7	2.965	12-Jul
eisteddfod	0.043	365.0	232.2	2.286	20-Aug
motherwel	0.043	365.0	333.0	0.550	29-Nov
marsham	0.043	365.0	201.1	2.822	20-Jul
pitlochri	0.043	365.0	227.8	2.361	16-Aug
harding	0.043	365.0	161.6	-2.783	11-Jun
wraig	0.043	1270.2	490.0	-2.424	-
merch	0.043	1270.2	492.9	-2.438	-
concertina	0.043	365.0	18.1	-0.311	19-Jan
leicest	0.043	365.0	247.5	2.023	04-Sep
beethoven	0.043	365.0	19.2	-0.331	20-Jan
perthshir	0.043	365.0	194.1	2.942	13-Jul
mellor	0.043	121.7	78.5	2.228	-
cherbourg	0.043	365.0	205.6	2.743	25-Jul
pinder	0.043	365.0	214.2	2.597	02-Aug
mastership	0.043	365.0	50.5	-0.869	20-Feb
undergradu	0.043	182.5	151.3	1.074	-
pha	0.043	1270.2	465.7	-2.304	-
perlb	0.043	992.3	142.9	-0.905	-
cantab	0.043	365.0	132.7	-2.284	13-May
pembrok	0.043	182.5	163.4	0.658	-
onid	0.043	1270.2	497.4	-2.460	-
whitebait	0.043	365.0	195.3	2.921	14-Jul
alw	0.042	1270.2	446.7	-2.210	-
brearlei	0.042	365.0	177.4	-3.054	26-Jun
tryst	0.042	360.9	307.9	0.923	-
dewi	0.042	1270.2	469.2	-2.321	-
amn	0.042	1270.2	458.6	-2.268	-
ruch	0.042	30.4	3.5	-0.725	-
harv	0.042	365.0	260.1	1.806	17-Sep
bont	0.042	1095.0	267.5	-1.535	-
walpol	0.042	365.0	134.5	-2.315	14-May
misti	0.042	365.0	325.1	0.687	21-Nov
haf	0.042	1095.0	269.8	-1.548	-
sove	0.042	365.0	189.4	3.023	08-Jul
rounder	0.042	365.0	174.2	-3.000	23-Jun
astir	0.042	365.0	205.7	2.742	25-Jul
gwyn	0.042	1270.2	522.0	-2.582	-
elmwood	0.042	365.0	178.6	-3.075	28-Jun
arni	0.042	1270.2	490.2	-2.425	-
cleverli	0.042	369.2	91.7	-1.560	-
overdu	0.042	365.0	21.3	-0.367	22-Jan
restiv	0.042	365.0	193.1	2.959	12-Jul
surbiton	0.042	474.0	258.9	2.851	-
goll	0.042	1270.2	527.3	-2.608	-
psalm	0.042	365.0	250.9	1.964	08-Sep
worslei	0.042	365.0	185.0	3.098	04-Jul
bolitho	0.042	504.0	197.2	-2.459	-
crusher	0.042	365.0	239.2	2.166	27-Aug
7ib	0.042	182.5	97.3	2.935	-
putnei	0.042	365.0	131.9	-2.271	12-May
boy	0.042	365.0	210.5	2.659	30-Jul
hawl	0.041	1270.2	483.6	-2.392	-
longwool	0.041	121.7	105.2	0.853	-
gower	0.041	365.0	207.1	2.717	26-Jul
grotesqu	0.041	1323.1	865.2	2.175	-
srd	0.041	365.0	206.0	2.736	25-Jul
imin	0.041	369.2	280.2	1.515	-
vhc	0.041	365.0	294.4	1.215	21-Oct
9in	0.041	365.0	197.0	2.893	16-Jul
goswel	0.041	365.0	30.5	-0.525	31-Jan
barth	0.041	1221.3	1177.3	0.226	-
disaffect	0.041	1764.2	1019.0	2.654	-
endeavour	0.041	365.0	345.3	0.339	11-Dec
exmoor	0.041	121.7	112.4	0.477	-
forthil	0.041	365.0	185.9	3.084	05-Jul
thunderbolt	0.041	365.0	212.0	2.634	31-Jul
15d	0.041	1512.1	466.9	-1.940	-
masterli	0.041	365.0	18.0	-0.311	19-Jan
brentwood	0.041	690.3	608.0	0.750	-
penzanc	0.041	496.2	38.6	-0.489	-
duw	0.041	1270.2	485.9	-2.404	-
maher	0.041	369.2	284.8	1.437	-
adrift	0.041	365.0	360.9	0.070	27-Dec
wainfleet	0.041	365.0	221.0	2.479	09-Aug
pum	0.041	1095.0	280.2	-1.608	-
brownle	0.041	365.0	211.0	2.652	30-Jul
toxteth	0.041	1024.4	801.7	1.366	-
lano	0.041	1058.5	432.3	-2.566	-
galon	0.041	1270.2	468.5	-2.318	-
medd	0.041	1270.2	476.8	-2.359	-
scr	0.040	365.0	197.6	2.882	17-Jul
perpendicular	0.040	365.0	233.5	2.264	21-Aug
trin	0.040	365.0	56.4	-0.970	26-Feb
scarv	0.040	365.0	351.6	0.231	18-Dec
oratorio	0.040	121.7	117.6	0.212	-
farn	0.040	1270.2	486.9	-2.408	-
arw	0.040	1095.0	269.2	-1.545	-
parvin	0.040	365.0	28.2	-0.485	29-Jan
hanner	0.040	1270.2	474.9	-2.349	-
forfarshir	0.040	365.0	182.8	3.136	02-Jul
rostrum	0.040	365.0	254.5	1.903	11-Sep
bala	0.040	1270.2	497.4	-2.461	-
patho	0.040	365.0	355.6	0.161	22-Dec
rawl	0.040	365.0	236.8	2.208	25-Aug
workhous	0.040	365.0	1.9	-0.033	03-Jan
prefac	0.040	365.0	27.2	-0.468	28-Jan
exmouth	0.040	365.0	211.0	2.651	30-Jul
fordham	0.040	365.0	214.4	2.592	02-Aug
gig	0.040	365.0	227.9	2.360	16-Aug
canu	0.040	1270.2	473.6	-2.343	-
cinnamon	0.040	365.0	319.5	0.783	16-Nov
comf	0.040	378.0	309.6	1.138	-
dantzic	0.040	365.0	208.8	2.689	28-Jul
cruet	0.040	360.9	137.7	-2.397	-
radcliff	0.040	365.0	213.2	2.613	01-Aug
mourner	0.040	365.0	49.8	-0.858	20-Feb
discolour	0.040	365.0	236.5	2.213	24-Aug
procession	0.040	91.3	1.9	-0.133	-
luxton	0.039	365.0	227.3	2.370	15-Aug
inton	0.039	121.7	37.6	-1.942	-
yx	0.039	1270.2	500.5	-2.476	-
keswick	0.039	365.0	211.3	2.647	30-Jul
puppi	0.039	360.9	123.8	-2.156	-
beb	0.039	1270.2	519.0	-2.568	-
higson	0.039	365.0	209.7	2.674	29-Jul
tradesmen	0.039	365.0	345.1	0.342	11-Dec
idd	0.039	1270.2	502.6	-2.486	-
strathmor	0.039	365.0	209.6	2.676	29-Jul
litani	0.039	1764.2	1008.5	2.691	-
cillor	0.039	365.0	342.2	0.393	08-Dec
petal	0.039	365.0	193.1	2.959	12-Jul
woolton	0.039	1058.5	443.5	-2.633	-
reb	0.039	365.0	47.2	-0.812	17-Feb
oddi	0.039	1270.2	481.7	-2.383	-
beryl	0.039	962.3	471.3	-3.077	-
crossexamin	0.039	121.7	72.7	2.529	-
dolphin	0.039	365.0	209.0	2.685	28-Jul
auckland	0.039	1270.2	58.4	-0.289	-
respir	0.039	369.2	264.9	1.775	-
rateabl	0.039	365.0	86.6	-1.491	28-Mar
malton	0.039	1270.2	78.2	-0.387	-
eglwi	0.039	1270.2	490.8	-2.428	-
drizzl	0.039	365.0	235.0	2.238	23-Aug
ringer	0.039	365.0	25.3	-0.435	26-Jan
holywel	0.039	1671.3	1416.6	0.958	-
tester	0.039	365.0	180.6	-3.109	30-Jun
sower	0.039	182.5	110.2	2.489	-
4yd	0.038	365.0	198.4	2.868	17-Jul
messuag	0.038	365.0	195.2	2.923	14-Jul
tref	0.038	1270.2	497.8	-2.462	-
bainbridg	0.038	365.0	190.2	3.009	09-Jul
cyr	0.038	1270.2	482.9	-2.389	-
chaff	0.038	365.0	273.6	1.573	01-Oct
streamer	0.038	365.0	195.1	2.925	14-Jul
3lb	0.038	365.0	176.7	-3.042	26-Jun
bicest	0.038	1671.3	1420.5	0.943	-
dowson	0.038	369.2	276.3	1.581	-
solemnis	0.038	365.0	198.4	2.867	17-Jul
4yr	0.038	365.0	184.2	3.113	03-Jul
chancel	0.038	365.0	234.2	2.252	22-Aug
battersea	0.038	1176.1	991.6	0.986	-
yne	0.038	1270.2	464.6	-2.298	-
mesur	0.038	1270.2	471.1	-2.330	-
ofal	0.038	1270.2	497.1	-2.459	-
canopi	0.038	365.0	205.4	2.747	24-Jul
crag	0.038	365.0	222.6	2.451	11-Aug
schumann	0.038	365.0	29.8	-0.513	31-Jan
radford	0.038	365.0	220.3	2.490	08-Aug
execution	0.038	121.7	109.0	0.655	-
humorist	0.038	365.0	361.1	0.066	27-Dec
mackinnon	0.038	365.0	144.7	-2.492	25-May
kirkham	0.038	365.0	245.1	2.064	02-Sep
awd	0.038	1095.0	290.4	-1.667	-
imped	0.037	365.0	7.5	-0.128	08-Jan
spofforth	0.037	365.0	200.5	2.833	19-Jul
watcher	0.037	365.0	346.5	0.319	12-Dec
hatfield	0.037	365.0	256.2	1.873	13-Sep
rtreet	0.037	1176.1	483.7	-2.584	-
vauxhal	0.037	365.0	216.9	2.549	05-Aug
rossi	0.037	365.0	178.0	-3.064	27-Jun
transept	0.037	365.0	196.7	2.897	16-Jul
caiu	0.037	365.0	59.9	-1.030	01-Mar
mishap	0.037	365.0	225.4	2.403	13-Aug
headmast	0.037	182.5	1.2	-0.042	-
lynmouth	0.037	365.0	215.8	2.569	04-Aug
sumatra	0.037	1134.1	6.6	-0.036	-
decompos	0.037	365.0	227.6	2.365	16-Aug
inequ	0.037	365.0	95.5	-1.644	05-Apr
archdeaconri	0.037	182.5	139.3	1.486	-
rhyl	0.037	365.0	217.1	2.545	05-Aug
immers	0.037	182.5	22.1	-0.762	-
inarch	0.037	365.0	203.8	2.775	23-Jul
mclaren	0.037	365.0	178.8	-3.079	28-Jun
beekeep	0.037	365.0	168.7	-2.903	18-Jun
enunci	0.037	365.0	33.1	-0.569	03-Feb
swinton	0.037	365.0	356.4	0.148	22-Dec
blanknei	0.037	121.7	76.9	2.312	-
vernment	0.037	365.0	111.2	-1.915	21-Apr
eix	0.037	1176.1	496.3	-2.651	-
aptain	0.037	1058.5	461.5	-2.739	-
biscai	0.037	365.0	11.4	-0.197	12-Jan
dawlish	0.037	365.0	210.9	2.652	30-Jul
watford	0.037	365.0	331.1	0.583	27-Nov
sturgeon	0.037	365.0	190.5	3.004	09-Jul
brahm	0.037	365.0	23.6	-0.407	25-Jan
vineri	0.037	365.0	160.7	-2.767	10-Jun
secondli	0.037	365.0	66.8	-1.149	08-Mar
swerv	0.037	365.0	203.8	2.776	23-Jul
ffa	0.037	1270.2	487.5	-2.412	-
sprag	0.037	1323.1	139.1	-0.661	-
bleak	0.036	365.0	23.8	-0.410	25-Jan
relict	0.036	365.0	23.6	-0.406	25-Jan
onlook	0.036	365.0	214.2	2.595	02-Aug
deservedli	0.036	365.0	352.9	0.208	19-Dec
disclaim	0.036	365.0	89.3	-1.537	30-Mar
selector	0.036	360.9	4.8	-0.084	-
conjur	0.036	365.0	9.6	-0.165	11-Jan
marriott	0.036	365.0	199.8	2.844	19-Jul
transplant	0.036	365.0	144.0	-2.479	24-May
sculleri	0.036	365.0	153.5	-2.642	02-Jun
weymouth	0.036	365.0	227.0	2.376	15-Aug
holyrood	0.036	365.0	201.7	2.811	21-Jul
plucki	0.036	365.0	233.7	2.259	22-Aug
imai	0.036	365.0	124.0	-2.135	04-May
coleg	0.036	1270.2	502.6	-2.486	-
branston	0.036	365.0	212.6	2.623	01-Aug
extr	0.036	365.0	190.6	3.002	10-Jul
tableaux	0.036	365.0	359.8	0.089	26-Dec
croft	0.036	365.0	211.9	2.636	31-Jul
astronomi	0.036	365.0	3.1	-0.053	04-Jan
tottenham	0.036	369.2	55.2	-0.939	-
whalei	0.036	365.0	203.0	2.789	22-Jul
coxswain	0.036	365.0	221.3	2.474	09-Aug
pilgrimag	0.036	365.0	217.7	2.536	06-Aug
aldershot	0.036	365.0	187.3	3.059	06-Jul
suckl	0.036	365.0	229.1	2.339	17-Aug
carslak	0.036	365.0	207.7	2.707	27-Jul
pyle	0.036	365.0	259.6	1.815	17-Sep
manifold	0.036	365.0	275.4	1.543	02-Oct
schubert	0.036	365.0	23.3	-0.401	24-Jan
barqu	0.036	365.0	355.4	0.165	21-Dec
malmo	0.036	365.0	235.0	2.237	23-Aug
priae	0.036	365.0	243.5	2.092	31-Aug
sirol	0.036	1270.2	454.9	-2.250	-
hedlei	0.036	365.0	243.1	2.099	31-Aug
waterfal	0.036	365.0	219.2	2.510	07-Aug
studd	0.035	365.0	183.8	3.119	03-Jul
bigami	0.035	121.7	76.2	2.347	-
civilis	0.035	365.0	334.5	0.526	30-Nov
tioneer	0.035	365.0	193.3	2.956	12-Jul
dook	0.035	1095.0	110.8	-0.636	-
serjeant	0.035	121.7	74.5	2.434	-
redcar	0.035	365.0	201.7	2.811	21-Jul
decamp	0.035	365.0	326.5	0.663	22-Nov
tbev	0.035	1671.3	935.3	2.767	-
tyne	0.035	1058.5	976.7	0.485	-
leb	0.035	365.0	39.7	-0.684	10-Feb
blindfold	0.035	365.0	233.3	2.268	21-Aug
19d	0.035	1058.5	312.9	-1.858	-
grayl	0.035	365.0	320.0	0.775	16-Nov
festoon	0.035	121.7	15.4	-0.794	-
merrili	0.035	182.5	3.4	-0.118	-
wtr	0.035	1095.0	248.3	-1.425	-
snowdon	0.035	365.0	209.5	2.677	28-Jul
oddfellow	0.035	182.5	5.8	-0.199	-
undecid	0.035	365.0	12.7	-0.218	14-Jan
abu	0.035	1095.0	360.9	-2.071	-
rearrang	0.035	365.0	20.0	-0.344	21-Jan
furrier	0.035	369.2	20.1	-0.343	-
2in	0.035	365.0	202.9	2.791	22-Jul
colombo	0.035	1134.1	67.5	-0.374	-
wycomb	0.035	934.0	297.5	-2.001	-
poppi	0.035	365.0	206.9	2.722	26-Jul
justif	0.035	365.0	90.3	-1.554	31-Mar
trumbl	0.035	1095.0	140.7	-0.807	-
borrowash	0.035	1058.5	753.1	1.813	-
yp	0.035	1221.3	1170.1	0.263	-
dunmow	0.035	365.0	270.7	1.623	28-Sep
chelmsford	0.035	690.3	628.0	0.568	-
wonford	0.035	365.0	192.4	2.972	11-Jul
chesterfield	0.035	1058.5	814.0	1.451	-
groe	0.035	1270.2	495.9	-2.453	-
taunt	0.035	365.0	106.3	-1.830	16-Apr
shrewsburi	0.035	365.0	205.8	2.740	25-Jul
eia	0.034	1095.0	330.0	-1.893	-
inund	0.034	365.0	326.1	0.670	22-Nov
washstand	0.034	182.5	96.4	2.963	-
summarili	0.034	91.3	17.4	-1.196	-
merton	0.034	182.5	155.5	0.931	-
barden	0.034	365.0	199.7	2.846	19-Jul
slake	0.034	365.0	200.7	2.829	20-Jul
ruffian	0.034	365.0	324.2	0.702	20-Nov
porthleven	0.034	496.2	34.2	-0.433	-
boardman	0.034	365.0	214.6	2.589	03-Aug
athol	0.034	365.0	214.8	2.585	03-Aug
orf	0.034	1024.4	138.6	-0.850	-
footprint	0.034	365.0	40.0	-0.689	10-Feb
actuari	0.034	365.0	86.5	-1.489	28-Mar
gleaner	0.034	365.0	275.1	1.548	02-Oct
vasei	0.034	365.0	210.7	2.657	30-Jul
tota	0.034	365.0	184.0	3.115	03-Jul
pursuer	0.034	121.7	59.8	-3.088	-
ongar	0.034	365.0	282.3	1.423	09-Oct
hona	0.034	1024.4	94.4	-0.579	-
hebron	0.034	356.8	65.2	-1.147	-
tenabl	0.034	360.9	150.2	-2.616	-
2lb	0.034	365.0	217.6	2.538	06-Aug
agat	0.034	365.0	166.7	-2.870	16-Jun
cann	0.034	365.0	45.5	-0.784	16-Feb
astern	0.034	365.0	224.3	2.422	12-Aug
okehampton	0.034	1176.1	1036.8	0.744	-
mandamu	0.034	182.5	164.9	0.607	-
vicepresid	0.034	365.0	44.3	-0.762	14-Feb
prejudici	0.034	365.0	111.2	-1.915	21-Apr
ketton	0.034	365.0	207.5	2.712	26-Jul
middlesbro	0.034	1095.0	656.3	2.517	-
caer	0.034	1270.2	489.4	-2.421	-
ambl	0.034	1134.1	313.0	-1.734	-
poolei	0.034	365.0	213.4	2.610	01-Aug
cocker	0.033	365.0	206.2	2.734	25-Jul
anomal	0.033	365.0	109.3	-1.881	19-Apr
prosecutrix	0.033	121.7	81.0	2.099	-
higg	0.033	365.0	203.1	2.787	22-Jul
brilliantli	0.033	365.0	213.4	2.610	01-Aug
20d	0.033	1512.1	201.6	-0.838	-
deum	0.033	365.0	238.0	2.186	26-Aug
alderlei	0.033	365.0	158.3	-2.725	07-Jun
aiw	0.033	1095.0	305.3	-1.752	-
etto	0.033	1270.2	485.1	-2.400	-
unexpir	0.033	365.0	156.5	-2.695	06-Jun
mkr	0.033	1764.2	959.0	2.868	-
viscountess	0.033	365.0	167.1	-2.876	16-Jun
tennyson	0.033	360.9	184.3	3.075	-
petersen	0.033	365.0	211.4	2.644	30-Jul
spt	0.033	360.9	351.7	0.158	-
otreet	0.033	1024.4	791.1	1.431	-
unhurt	0.033	365.0	244.0	2.083	01-Sep
purveyor	0.033	1058.5	903.1	0.922	-
ebbw	0.033	1764.2	1583.8	0.642	-
gangwai	0.033	365.0	122.9	-2.116	03-May
haddon	0.033	365.0	249.3	1.991	06-Sep
blackheath	0.033	365.0	339.4	0.440	05-Dec
3in	0.033	365.0	198.7	2.863	18-Jul
curragh	0.033	365.0	195.9	2.910	15-Jul
toogood	0.033	365.0	248.4	2.007	05-Sep
glynd	0.033	365.0	220.5	2.487	09-Aug
4on	0.033	365.0	164.9	-2.838	14-Jun
expung	0.033	121.7	43.7	-2.257	-
lyndhurst	0.033	360.9	213.5	2.566	-
appi	0.033	992.3	157.0	-0.994	-
thither	0.033	365.0	243.8	2.087	01-Sep
abergel	0.033	1380.7	1293.0	0.399	-
consett	0.033	1134.1	214.0	-1.185	-
braund	0.033	369.2	257.8	1.897	-
byr	0.033	1270.2	473.0	-2.340	-
mavor	0.033	365.0	334.6	0.524	01-Dec
philanthrop	0.033	365.0	350.8	0.244	17-Dec
diggl	0.033	365.0	21.6	-0.371	23-Jan
wokingham	0.033	1764.2	178.1	-0.634	-
varwel	0.033	365.0	31.4	-0.540	01-Feb
kirkbi	0.033	365.0	239.0	2.168	27-Aug
thirdli	0.033	365.0	65.4	-1.126	06-Mar
hartlepool	0.032	1323.1	719.6	2.866	-
oap	0.032	1176.1	437.3	-2.336	-
christiania	0.032	365.0	215.3	2.577	03-Aug
kelvedon	0.032	365.0	281.4	1.439	08-Oct
airdri	0.032	369.2	21.1	-0.359	-
wyn	0.032	1270.2	476.0	-2.354	-
harcourt	0.032	365.0	130.8	-2.251	11-May
characteris	0.032	365.0	56.2	-0.968	26-Feb
worthili	0.032	182.5	134.1	1.667	-
colin	0.032	1058.5	683.7	2.225	-
giffen	0.032	635.1	595.4	0.393	-
diepp	0.032	365.0	214.9	2.583	03-Aug
oilcloth	0.032	182.5	123.9	2.016	-
carcas	0.032	365.0	25.7	-0.442	27-Jan
caf	0.032	1270.2	507.2	-2.509	-
bedal	0.032	1270.2	21.3	-0.105	-
shunt	0.032	365.0	299.2	1.132	26-Oct
weith	0.032	1095.0	235.2	-1.350	-
brocklesbi	0.032	121.7	83.2	1.988	-
johanna	0.032	365.0	210.7	2.656	30-Jul
secoud	0.032	365.0	204.4	2.765	23-Jul
7at	0.032	365.0	194.8	2.930	14-Jul
ludgvan	0.032	496.2	40.1	-0.507	-
stayer	0.032	369.2	30.9	-0.526	-
somersetshir	0.032	369.2	298.9	1.196	-
instow	0.032	365.0	209.5	2.677	28-Jul
communic	0.032	182.5	125.4	1.967	-
waltham	0.032	365.0	264.8	1.724	22-Sep
gallei	0.032	365.0	225.1	2.409	13-Aug
marson	0.032	365.0	213.8	2.603	02-Aug
strest	0.032	1024.4	809.2	1.320	-
minerva	0.032	365.0	194.1	2.941	13-Jul
symmetri	0.032	91.3	77.4	0.957	-
watercress	0.032	365.0	170.1	-2.928	19-Jun
shipman	0.032	369.2	217.8	2.576	-
seclud	0.032	365.0	212.0	2.633	31-Jul
7in	0.032	365.0	194.6	2.934	14-Jul
gainsboro	0.032	1176.1	918.6	1.376	-
couid	0.032	365.0	41.8	-0.720	12-Feb
bitch	0.032	365.0	206.3	2.731	25-Jul
hargreav	0.032	365.0	188.3	3.041	07-Jul
gorst	0.032	365.0	143.3	-2.467	23-May
northernhai	0.032	365.0	176.9	-3.045	26-Jun
melros	0.032	349.0	290.6	1.050	-
iaf	0.032	1095.0	250.1	-1.435	-
laymen	0.031	182.5	129.3	1.833	-
outgo	0.031	182.5	117.8	2.229	-
heavitre	0.031	1024.4	589.1	2.670	-
sydenham	0.031	365.0	203.5	2.780	22-Jul
subjoin	0.031	360.9	349.6	0.196	-
crowder	0.031	121.7	87.7	1.754	-
varianc	0.031	365.0	108.6	-1.869	19-Apr
stedman	0.031	369.2	267.2	1.737	-
ofn	0.031	1095.0	304.0	-1.744	-
owt	0.031	1176.1	493.8	-2.638	-
aggett	0.031	365.0	203.5	2.780	23-Jul
uppingham	0.031	934.0	774.2	1.075	-
cypher	0.031	365.0	192.2	2.974	11-Jul
lassitud	0.031	1024.4	635.6	2.385	-
troon	0.031	365.0	169.2	-2.912	18-Jun
wendov	0.031	934.0	341.2	-2.295	-
cumul	0.031	1134.1	170.3	-0.944	-
redact	0.031	365.0	86.4	-1.488	27-Mar
vioe	0.031	365.0	44.3	-0.762	14-Feb
marston	0.031	992.3	702.5	1.835	-
grantham	0.031	934.0	777.9	1.050	-
kedleston	0.031	365.0	332.7	0.555	29-Nov
herbal	0.031	365.0	46.1	-0.793	16-Feb
appii	0.031	992.3	159.5	-1.010	-
lytham	0.031	365.0	212.2	2.631	31-Jul
laughton	0.031	365.0	227.5	2.367	15-Aug
coulson	0.031	365.0	242.1	2.116	30-Aug
lled	0.031	1270.2	503.4	-2.490	-
snowbal	0.031	182.5	26.5	-0.911	-
wvell	0.031	1380.7	164.6	-0.749	-
northumberland	0.031	1058.5	982.8	0.450	-
wardl	0.031	365.0	229.1	2.339	17-Aug
cheeri	0.031	365.0	348.8	0.279	15-Dec
devei	0.031	360.9	106.4	-1.852	-
nonconform	0.031	182.5	123.6	2.026	-
1he	0.031	1380.7	8.4	-0.038	-
woodhal	0.031	365.0	212.0	2.634	31-Jul
gulval	0.031	496.2	30.3	-0.383	-
johor	0.031	1134.1	1092.2	0.232	-
marden	0.031	365.0	190.1	3.010	09-Jul
lassi	0.031	365.0	215.2	2.579	03-Aug
todmorden	0.031	635.1	501.7	1.320	-
tyrol	0.031	365.0	215.8	2.568	04-Aug
tillei	0.031	365.0	255.0	1.893	12-Sep
distemp	0.031	369.2	173.6	-2.955	-
idr	0.031	1095.0	273.3	-1.568	-
reec	0.031	360.9	324.7	0.629	-
milverton	0.030	453.6	340.8	1.563	-
alnwick	0.030	1058.5	1012.7	0.272	-
modal	0.030	1176.1	559.6	-2.990	-
marmalad	0.030	365.0	74.3	-1.279	15-Mar
crossbr	0.030	73.0	49.4	2.035	-
corinthian	0.030	360.9	276.9	1.463	-
climber	0.030	365.0	206.4	2.730	25-Jul
def	0.030	1134.1	15.8	-0.088	-
strert	0.030	1176.1	498.5	-2.663	-
marazion	0.030	504.0	178.1	-2.221	-
lancer	0.030	1095.0	470.7	-2.701	-
eov	0.030	365.0	189.1	3.027	08-Jul
gilligan	0.030	382.6	231.9	2.474	-
13d	0.030	1443.4	717.6	-3.124	-
atad	0.030	1095.0	314.3	-1.803	-
charger	0.030	365.0	196.7	2.896	16-Jul
boas	0.030	504.0	191.7	-2.389	-
zest	0.030	182.5	14.5	-0.499	-
privaci	0.030	1270.2	55.2	-0.273	-
rocket	0.030	365.0	316.3	0.839	12-Nov
roup	0.030	365.0	95.6	-1.645	06-Apr
middlesbrough	0.030	1323.1	693.3	2.991	-
tasker	0.030	365.0	183.3	3.128	02-Jul
leveson	0.030	365.0	164.7	-2.835	14-Jun
whittington	0.030	365.0	354.2	0.186	20-Dec
maer	0.030	1095.0	325.5	-1.868	-
lorna	0.030	365.0	217.5	2.539	06-Aug
dialect	0.030	365.0	16.3	-0.281	17-Jan
rollick	0.030	365.0	362.0	0.052	28-Dec
witham	0.030	365.0	269.0	1.653	26-Sep
honiton	0.030	1024.4	563.1	2.829	-
pab	0.030	1095.0	266.7	-1.530	-
phthisi	0.030	365.0	55.6	-0.957	26-Feb
insens	0.030	365.0	256.4	1.870	13-Sep
weli	0.030	1095.0	306.7	-1.760	-
crabtre	0.030	365.0	179.1	-3.083	28-Jun
stockport	0.030	365.0	346.7	0.315	13-Dec
minorca	0.030	121.7	97.8	1.232	-
haydock	0.030	73.0	63.9	0.787	-
caln	0.030	1134.1	761.4	2.065	-
concis	0.030	365.0	24.2	-0.417	25-Jan
ashbi	0.030	365.0	241.0	2.135	29-Aug
brentford	0.030	365.0	341.3	0.408	07-Dec
yb	0.030	1270.2	496.9	-2.458	-
profici	0.030	182.5	167.0	0.533	-
maidenhead	0.030	1764.2	181.4	-0.646	-
darwen	0.030	369.2	110.3	-1.877	-
barnet	0.030	365.0	244.8	2.068	02-Sep
unoppos	0.030	121.7	66.8	2.833	-
apli	0.030	992.3	113.4	-0.718	-
bookmak	0.030	365.0	189.6	3.020	09-Jul
coomb	0.030	365.0	251.3	1.957	08-Sep
conundrum	0.030	365.0	23.3	-0.401	24-Jan
quei	0.030	365.0	178.6	-3.074	28-Jun
balano	0.030	365.0	59.4	-1.023	29-Feb
banger	0.030	360.9	275.1	1.492	-
woollen	0.030	365.0	17.4	-0.300	18-Jan
unsal	0.029	365.0	335.7	0.504	02-Dec
sultana	0.029	365.0	314.7	0.866	11-Nov
hulm	0.029	365.0	197.4	2.885	16-Jul
whirlwind	0.029	365.0	239.9	2.153	28-Aug
sier	0.029	1095.0	385.6	-2.213	-
tankard	0.029	365.0	248.7	2.002	06-Sep
elid	0.029	365.0	22.4	-0.386	23-Jan
treacheri	0.029	1095.0	443.8	-2.547	-
tmo	0.029	1095.0	321.9	-1.847	-
lutterworth	0.029	1764.2	13.9	-0.050	-
bagshaw	0.029	365.0	183.5	3.124	03-Jul
denbigh	0.029	1380.7	1216.5	0.747	-
cirqu	0.029	1323.1	835.0	2.318	-
bih	0.029	365.0	122.9	-2.115	03-May
bosanquet	0.029	360.9	108.7	-1.893	-
matricul	0.029	121.7	77.0	2.305	-
marlborough	0.029	365.0	163.7	-2.818	13-Jun
lynton	0.029	365.0	216.1	2.564	04-Aug
mab	0.029	1270.2	503.9	-2.493	-
townspeopl	0.029	365.0	239.3	2.164	27-Aug
conductorship	0.029	365.0	200.9	2.825	20-Jul
10st	0.029	365.0	66.3	-1.142	07-Mar
wicklow	0.029	365.0	159.0	-2.737	08-Jun
carlin	0.029	365.0	199.4	2.850	18-Jul
indefatig	0.029	365.0	275.6	1.539	03-Oct
fluke	0.029	369.2	305.1	1.091	-
parlia	0.029	365.0	92.2	-1.588	02-Apr
auv	0.029	1671.3	892.7	2.927	-
goodchild	0.029	365.0	263.6	1.746	21-Sep
hamburgh	0.029	365.0	228.2	2.354	16-Aug
slade	0.029	1221.3	263.9	-1.358	-
ramsgat	0.029	365.0	250.2	1.976	07-Sep
convoc	0.029	121.7	47.1	-2.432	-
catterick	0.029	121.7	97.5	1.250	-
owr	0.029	1095.0	339.7	-1.949	-
economist	0.029	365.0	9.6	-0.165	11-Jan
learnt	0.029	365.0	314.3	0.874	10-Nov
birkenhead	0.029	1058.5	486.9	-2.890	-
rha	0.029	1095.0	259.6	-1.490	-
n3	0.029	1176.1	465.4	-2.486	-
levan	0.029	496.2	44.1	-0.558	-
misconduct	0.029	121.7	69.5	2.693	-
nonconformist	0.029	182.5	134.6	1.650	-
viand	0.029	365.0	294.6	1.211	22-Oct
ofer	0.029	1095.0	366.8	-2.105	-
amori	0.029	182.5	164.6	0.618	-
renshaw	0.029	365.0	188.3	3.041	07-Jul
populac	0.029	365.0	220.5	2.488	08-Aug
excis	0.029	91.3	7.0	-0.485	-
exig	0.029	365.0	66.6	-1.147	08-Mar
bevel	0.029	1270.2	36.0	-0.178	-
thursbi	0.029	365.0	196.1	2.907	15-Jul
buryan	0.029	496.2	40.1	-0.508	-
taka	0.029	1024.4	133.7	-0.820	-
frontispiec	0.029	182.5	164.0	0.636	-
woidd	0.029	1323.1	1117.4	0.977	-
pierrot	0.029	181.5	174.1	0.255	-
hincklei	0.029	121.7	119.1	0.131	-
arduou	0.029	365.0	298.9	1.138	26-Oct
ellesmer	0.029	365.0	216.8	2.552	05-Aug
interim	0.028	1134.1	112.2	-0.622	-
stanhop	0.028	365.0	144.3	-2.485	24-May
handel	0.028	91.3	83.3	0.546	-
mordaunt	0.028	365.0	171.4	-2.951	20-Jun
alord	0.028	365.0	205.0	2.754	24-Jul
syn	0.028	1270.2	486.4	-2.406	-
magnu	0.028	360.9	47.2	-0.821	-
freemason	0.028	365.0	69.7	-1.199	11-Mar
teck	0.028	365.0	149.9	-2.580	30-May
westlak	0.028	365.0	219.2	2.510	07-Aug
gann	0.028	365.0	236.5	2.212	24-Aug
oxton	0.028	1058.5	485.1	-2.880	-
sidburi	0.028	365.0	278.7	1.485	06-Oct
undef	0.028	360.9	211.7	2.597	-
catford	0.028	360.9	79.0	-1.376	-
10u	0.028	1671.3	644.9	-2.424	-
jum	0.028	365.0	146.7	-2.525	27-May
vintag	0.028	365.0	278.9	1.481	06-Oct
syme	0.028	360.9	119.9	-2.088	-
sreet	0.028	992.3	84.5	-0.535	-
perspect	0.028	365.0	297.7	1.159	25-Oct
differenti	0.028	365.0	117.0	-2.014	27-Apr
alnd	0.028	1380.7	119.2	-0.542	-
hankei	0.028	365.0	134.0	-2.307	14-May
chnrch	0.028	182.5	133.0	1.703	-
abrog	0.028	365.0	85.0	-1.463	26-Mar
bagpip	0.028	182.5	34.1	-1.173	-
criterion	0.028	182.5	114.9	2.327	-
boatmen	0.028	365.0	228.3	2.352	16-Aug
pickwick	0.028	365.0	7.0	-0.121	08-Jan
iiad	0.028	365.0	39.1	-0.674	09-Feb
heanor	0.028	382.6	116.5	-1.913	-
libera	0.028	365.0	5.6	-0.097	07-Jan
badminton	0.028	360.9	18.9	-0.329	-
indispos	0.028	365.0	36.4	-0.626	06-Feb
geologi	0.028	365.0	297.3	1.166	24-Oct
bisgood	0.028	360.9	145.7	-2.537	-
calthorp	0.028	373.6	225.6	2.489	-
abbot	0.028	1176.1	1052.9	0.658	-
eulogist	0.028	182.5	128.3	1.866	-
addresa	0.028	992.3	172.9	-1.095	-
mendelssohn	0.028	365.0	12.4	-0.214	13-Jan
adkin	0.028	1764.2	55.0	-0.196	-
jumbl	0.028	182.5	144.1	1.323	-
jobson	0.028	365.0	209.7	2.674	29-Jul
stringent	0.028	365.0	91.2	-1.570	01-Apr
oook	0.028	1764.2	308.7	-1.100	-
unavoid	0.028	365.0	14.4	-0.247	15-Jan
jeun	0.028	369.2	193.9	2.984	-
alla	0.028	1095.0	330.0	-1.894	-
cornwel	0.028	1380.7	535.1	-2.435	-
cramlington	0.028	1764.2	164.0	-0.584	-
blackwel	0.028	365.0	206.5	2.729	25-Jul
secular	0.027	182.5	131.4	1.758	-
capel	0.027	1270.2	522.2	-2.583	-
allegro	0.027	365.0	20.9	-0.361	22-Jan
chapeltown	0.027	1221.3	1216.4	0.026	-
jaffa	0.027	365.0	40.5	-0.697	10-Feb
o3	0.027	1176.1	502.2	-2.683	-
ecuador	0.027	1176.1	315.5	-1.686	-
brittani	0.027	365.0	243.2	2.097	31-Aug
langlei	0.027	365.0	236.0	2.221	24-Aug
corsag	0.027	30.4	4.7	-0.978	-
gilbei	0.027	182.5	6.5	-0.222	-
16a	0.027	1176.1	505.9	-2.702	-
cunliff	0.027	365.0	181.8	-3.129	01-Jul
bridlington	0.027	365.0	195.9	2.911	15-Jul
contigu	0.027	365.0	224.4	2.421	12-Aug
leyton	0.027	365.0	218.9	2.516	07-Aug
stamford	0.027	1176.1	900.1	1.475	-
shipown	0.027	365.0	67.8	-1.167	09-Mar
brutton	0.027	360.9	102.2	-1.779	-
thinli	0.027	365.0	174.7	-3.008	24-Jun
dde	0.027	1270.2	542.7	-2.685	-
cullompton	0.027	1587.8	1163.4	1.679	-
matlock	0.027	365.0	212.8	2.621	01-Aug
cotswold	0.027	360.9	328.4	0.564	-
aget	0.027	365.0	191.4	2.988	10-Jul
rno	0.027	1095.0	255.1	-1.464	-
abstin	0.027	365.0	4.9	-0.084	06-Jan
mrw	0.027	1270.2	184.5	-0.913	-
becklei	0.027	365.0	220.9	2.480	09-Aug
stortford	0.027	690.3	599.3	0.828	-
anonym	0.027	365.0	11.7	-0.201	13-Jan
firet	0.027	1176.1	496.1	-2.650	-
racer	0.027	365.0	185.5	3.089	05-Jul
hayl	0.027	496.2	34.1	-0.432	-
alec	0.027	360.9	102.4	-1.783	-
headland	0.027	365.0	216.6	2.555	05-Aug
cragg	0.027	365.0	195.1	2.925	14-Jul
alington	0.027	365.0	235.9	2.223	24-Aug
parkhead	0.027	182.5	83.3	-2.868	-
meetiug	0.027	1058.5	998.5	0.356	-
frisbi	0.027	365.0	211.6	2.641	31-Jul
kitt	0.027	1764.2	315.4	-1.123	-
epilepsi	0.027	1176.1	124.6	-0.666	-
behaviour	0.027	365.0	236.7	2.208	25-Aug
cice	0.027	934.0	225.9	-1.520	-
sibthorp	0.027	365.0	128.5	-2.212	09-May
brotherton	0.027	365.0	115.8	-1.993	26-Apr
windward	0.027	365.0	240.0	2.151	28-Aug
foreshadow	0.027	365.0	11.0	-0.190	12-Jan
misapprehens	0.027	365.0	90.3	-1.554	31-Mar
overhang	0.027	365.0	244.7	2.072	02-Sep
colchest	0.027	1587.8	163.7	-0.648	-
nocturn	0.027	365.0	360.7	0.074	27-Dec
syd	0.027	1221.3	7.6	-0.039	-
bruge	0.027	1134.1	536.6	-2.973	-
inman	0.027	373.6	147.3	-2.478	-
chesham	0.027	1024.4	974.7	0.305	-
ransack	0.027	365.0	353.0	0.206	19-Dec
goa	0.027	365.0	364.1	0.016	30-Dec
chanti	0.027	365.0	43.3	-0.745	13-Feb
biograph	0.027	365.0	6.9	-0.120	08-Jan
connaught	0.027	1024.4	728.0	1.818	-
bawl	0.027	1270.2	442.9	-2.191	-
maharajah	0.027	1095.0	373.7	-2.144	-
calcutta	0.026	1134.1	91.5	-0.507	-
stopford	0.026	1095.0	832.2	1.508	-
3lst	0.026	182.5	38.1	-1.313	-
3ir	0.026	1380.7	144.8	-0.659	-
propound	0.026	365.0	76.4	-1.316	17-Mar
carnousti	0.026	365.0	200.6	2.830	20-Jul
gronnd	0.026	365.0	184.9	3.101	04-Jul
vesterdai	0.026	1176.1	403.0	-2.153	-
nullifi	0.026	365.0	362.4	0.044	28-Dec
wesleyan	0.026	365.0	217.2	2.545	05-Aug
unduli	0.026	365.0	97.4	-1.676	07-Apr
sucker	0.026	365.0	233.9	2.256	22-Aug
kebl	0.026	182.5	154.1	0.977	-
24a	0.026	1764.2	420.4	-1.497	-
y1	0.026	1221.3	1203.8	0.090	-
rda	0.026	1176.1	500.8	-2.675	-
aih	0.026	1095.0	280.1	-1.607	-
muffl	0.026	365.0	6.9	-0.118	08-Jan
parka	0.026	365.0	148.4	-2.555	28-May
challon	0.026	365.0	200.4	2.833	19-Jul
montenegro	0.026	1095.0	822.8	1.562	-
landown	0.026	365.0	26.4	-0.455	27-Jan
jewitt	0.026	365.0	198.7	2.863	18-Jul
orc	0.026	1095.0	348.2	-1.998	-
coxon	0.026	365.0	221.6	2.469	10-Aug
sinfield	0.026	365.0	208.7	2.691	28-Jul
trigger	0.026	365.0	252.4	1.937	09-Sep
bike	0.026	360.9	119.5	-2.080	-
glossop	0.026	365.0	346.6	0.316	13-Dec
jfr	0.026	365.0	152.5	-2.625	01-Jun
tomlin	0.026	365.0	195.3	2.921	14-Jul
rawtenstal	0.026	365.0	211.5	2.642	31-Jul
surmount	0.026	365.0	243.4	2.094	31-Aug
kilmarnock	0.026	369.2	27.1	-0.462	-
cyre	0.026	1512.1	927.6	2.429	-
middleham	0.026	365.0	194.2	2.941	13-Jul
nurseryman	0.026	365.0	233.0	2.273	21-Aug
kangaroo	0.026	1095.0	49.7	-0.285	-
shoreham	0.026	1058.5	931.2	0.756	-
sefton	0.026	121.7	69.7	2.686	-
inopportun	0.026	365.0	91.4	-1.573	01-Apr
etock	0.026	1176.1	476.1	-2.543	-
orw	0.026	1176.1	479.8	-2.563	-
lyall	0.026	356.8	271.2	1.508	-
romnei	0.026	365.0	204.0	2.771	23-Jul
4to	0.026	365.0	159.2	-2.740	08-Jun
tenanc	0.026	365.0	171.5	-2.952	20-Jun
6jd	0.026	1512.1	1236.3	1.146	-
torchlight	0.026	365.0	308.5	0.973	04-Nov
ctr	0.026	1095.0	320.7	-1.840	-
hiui	0.026	1024.4	23.8	-0.146	-
nutt	0.026	365.0	200.4	2.833	19-Jul
wollaton	0.026	365.0	208.4	2.696	27-Jul
barum	0.026	360.9	289.6	1.240	-
fallaci	0.026	365.0	53.7	-0.924	24-Feb
knighthood	0.026	182.5	174.3	0.283	-
meldon	0.026	369.2	289.1	1.364	-
chatsworth	0.026	365.0	293.1	1.237	20-Oct
greyhound	0.026	365.0	11.3	-0.194	12-Jan
peebl	0.026	349.0	305.1	0.789	-
becond	0.026	365.0	196.3	2.904	15-Jul
prcf	0.026	1134.1	87.5	-0.485	-
camperdown	0.026	365.0	209.4	2.678	28-Jul
attn	0.025	1095.0	364.6	-2.092	-
zouch	0.025	365.0	224.9	2.412	13-Aug
bodl	0.025	365.0	202.6	2.795	22-Jul
sainsburi	0.025	365.0	222.4	2.455	10-Aug
reardon	0.025	369.2	42.8	-0.728	-
a6	0.025	1134.1	935.9	1.098	-
walden	0.025	365.0	259.5	1.817	16-Sep
parkin	0.025	365.0	192.0	2.978	11-Jul
5jd	0.025	1764.2	1325.0	1.564	-
dyne	0.025	1270.2	551.3	-2.727	-
interlud	0.025	365.0	28.9	-0.498	30-Jan
mowbrai	0.025	365.0	167.9	-2.890	17-Jun
gillingham	0.025	373.6	356.9	0.281	-
dunkirk	0.025	1058.5	931.1	0.756	-
meakin	0.025	365.0	230.9	2.309	19-Aug
ppl	0.025	992.3	114.7	-0.726	-
shonld	0.025	365.0	72.7	-1.252	14-Mar
revd	0.025	182.5	138.4	1.518	-
dolbi	0.025	365.0	211.7	2.638	31-Jul
guin	0.025	1024.4	695.4	2.018	-
mosel	0.025	1095.0	496.3	-2.848	-
playgoer	0.025	1323.1	878.3	2.112	-
blairgowri	0.025	365.0	202.6	2.796	22-Jul
stilton	0.025	365.0	308.1	0.979	04-Nov
willingham	0.025	1323.1	381.3	-1.811	-
rosebud	0.025	365.0	189.5	3.021	09-Jul
hatherlei	0.025	1270.2	1029.8	1.189	-
wrexham	0.025	738.5	42.2	-0.359	-
rothesai	0.025	1134.1	1118.9	0.084	-
oldham	0.025	365.0	336.7	0.487	03-Dec
probation	0.025	365.0	144.2	-2.482	24-May
coml	0.025	378.0	303.1	1.246	-
dieu	0.025	1024.4	378.0	-2.319	-
dung	0.025	182.5	90.3	-3.107	-
rotunda	0.025	360.9	232.7	2.232	-
filthi	0.025	365.0	306.2	1.012	02-Nov
hollowai	0.025	1587.8	1337.7	0.990	-
kempton	0.025	121.7	5.8	-0.298	-
batu	0.025	1134.1	12.9	-0.071	-
ellenborough	0.025	365.0	125.5	-2.160	05-May
naylor	0.025	360.9	125.9	-2.192	-
devonian	0.025	369.2	77.8	-1.324	-
fromn	0.025	1024.4	698.1	2.001	-
filei	0.025	365.0	203.6	2.778	23-Jul
b2	0.025	1176.1	443.8	-2.371	-
trafalgar	0.025	121.7	58.2	-3.006	-
bry	0.025	1095.0	329.1	-1.888	-
capper	0.025	1058.5	484.4	-2.875	-
fantasia	0.025	369.2	257.1	1.908	-
widdowson	0.025	365.0	211.3	2.646	30-Jul
nda	0.025	1176.1	510.5	-2.727	-
haze	0.025	365.0	238.6	2.176	27-Aug
spinster	0.025	365.0	49.6	-0.854	20-Feb
kidd	0.025	365.0	211.6	2.641	31-Jul
falmouth	0.025	504.0	216.8	-2.703	-
brigantin	0.025	365.0	357.0	0.137	23-Dec
uci	0.025	1095.0	281.9	-1.617	-
gracious	0.025	365.0	165.9	-2.856	15-Jun
lindsei	0.025	91.3	19.4	-1.335	-
peerag	0.025	182.5	11.9	-0.411	-
pnoe	0.025	1176.1	487.8	-2.606	-
dobson	0.025	365.0	216.8	2.551	05-Aug
frid	0.025	360.9	69.4	-1.209	-
department	0.025	365.0	118.0	-2.031	28-Apr
efi	0.025	1095.0	261.1	-1.498	-
seedsman	0.025	992.3	673.2	2.021	-
towler	0.025	365.0	198.4	2.868	17-Jul
whitmor	0.025	1176.1	1024.6	0.809	-
honi	0.025	1221.3	1192.5	0.148	-
siev	0.025	365.0	224.7	2.416	13-Aug
mnai	0.025	1380.7	100.8	-0.459	-
superannu	0.025	365.0	116.2	-2.000	26-Apr
studlei	0.025	365.0	227.9	2.360	16-Aug
weardal	0.025	1380.7	1080.2	1.367	-
ieu	0.025	1270.2	511.3	-2.529	-
horwood	0.025	934.0	320.4	-2.156	-
greenslad	0.025	365.0	236.0	2.221	24-Aug
illogan	0.025	496.2	18.4	-0.233	-
standi	0.025	365.0	102.9	-1.771	13-Apr
artichok	0.025	369.2	85.3	-1.452	-
ramsbottom	0.025	365.0	193.4	2.953	12-Jul
flotilla	0.025	365.0	197.0	2.893	16-Jul
cruwi	0.025	356.8	68.0	-1.197	-
goldi	0.025	369.2	281.7	1.490	-
wta	0.024	1270.2	325.2	-1.609	-
9b	0.024	1176.1	425.0	-2.271	-
redund	0.024	373.6	156.1	-2.626	-
wnh	0.024	962.3	935.4	0.175	-
cyl	0.024	1270.2	396.5	-1.961	-
rockingham	0.024	365.0	237.5	2.195	26-Aug
33d	0.024	1024.4	762.6	1.605	-
sabr	0.024	1134.1	138.0	-0.765	-
mumford	0.024	365.0	235.4	2.231	23-Aug
lowland	0.024	962.3	291.5	-1.903	-
riband	0.024	365.0	150.7	-2.594	31-May
gladwin	0.024	360.9	282.6	1.363	-
fagg	0.024	365.0	210.4	2.662	29-Jul
preeent	0.024	1024.4	73.6	-0.451	-
tonbridg	0.024	369.2	265.5	1.766	-
acoount	0.024	1512.1	1495.3	0.070	-
ciass	0.024	365.0	254.8	1.896	12-Sep
verandah	0.024	365.0	218.6	2.521	07-Aug
jewelleri	0.024	365.0	337.3	0.478	03-Dec
aeed	0.024	365.0	64.6	-1.113	06-Mar
brambl	0.024	365.0	256.2	1.873	13-Sep
fitzroi	0.024	360.9	188.4	3.003	-
1id	0.024	1024.4	768.3	1.571	-
warkworth	0.024	1058.5	976.7	0.486	-
nao	0.024	1095.0	318.7	-1.829	-
edzel	0.024	365.0	220.9	2.481	09-Aug
wla	0.024	1095.0	319.0	-1.830	-
beaufort	0.024	365.0	173.4	-2.986	22-Jun
tattersal	0.024	365.0	224.5	2.418	13-Aug
greenfield	0.024	365.0	209.1	2.683	28-Jul
ndi	0.024	1176.1	443.4	-2.369	-
repp	0.024	373.6	126.8	-2.132	-
kirton	0.024	365.0	234.1	2.253	22-Aug
boughton	0.024	365.0	202.3	2.801	21-Jul
gladden	0.024	121.7	1.5	-0.077	-
joicei	0.024	1134.1	248.6	-1.377	-
brooder	0.024	373.6	122.1	-2.053	-
infecti	0.024	369.2	148.4	-2.525	-
jamn	0.024	1024.4	682.3	2.098	-
shewn	0.024	1134.1	574.6	3.100	-
marjori	0.024	182.5	6.7	-0.229	-
impugn	0.024	365.0	109.7	-1.889	20-Apr
garnett	0.024	365.0	201.6	2.813	21-Jul
martyn	0.024	365.0	207.7	2.707	27-Jul
slanei	0.024	365.0	134.0	-2.306	14-May
nigbt	0.024	907.3	658.3	1.725	-
prit	0.024	1095.0	305.9	-1.756	-
greav	0.024	365.0	215.0	2.583	03-Aug
housebreak	0.024	91.3	10.4	-0.717	-
chast	0.024	121.7	10.3	-0.533	-
20ft	0.024	365.0	227.2	2.373	15-Aug
pigg	0.024	365.0	217.4	2.540	05-Aug
rothburi	0.024	1058.5	986.3	0.428	-
rosett	0.024	365.0	176.6	-3.041	26-Jun
subcommitte	0.024	365.0	61.3	-1.055	02-Mar
cheater	0.024	1058.5	521.9	-3.098	-
churchyard	0.024	365.0	108.0	-1.859	18-Apr
hra	0.024	1095.0	263.2	-1.510	-
i10	0.024	1024.4	733.5	1.784	-
stroller	0.024	369.2	99.4	-1.692	-
dree	0.024	1176.1	590.7	3.128	-
roden	0.024	392.0	15.5	-0.249	-
chassi	0.024	1270.2	375.9	-1.860	-
earlston	0.024	349.0	294.4	0.982	-
trawler	0.024	1764.2	837.8	-2.984	-
councu	0.024	91.3	42.4	-2.921	-
video	0.024	774.5	454.1	2.599	-
gua	0.024	1058.5	367.1	-2.179	-
jeffrei	0.024	365.0	199.7	2.845	19-Jul
hious	0.024	365.0	125.5	-2.160	05-May
inimit	0.024	365.0	354.4	0.182	20-Dec
teapot	0.024	360.9	129.0	-2.247	-
slough	0.024	962.3	456.6	-2.981	-
falkner	0.024	1134.1	903.2	1.279	-
llangollen	0.024	365.0	229.2	2.338	17-Aug
cig	0.024	793.9	88.7	-0.702	-
choppington	0.024	1323.1	250.1	-1.188	-
yaar	0.024	1221.3	1001.3	1.132	-
laad	0.024	1270.2	374.6	-1.853	-
benefic	0.024	365.0	142.5	-2.452	22-May
longdon	0.024	1058.5	784.8	1.625	-
shebbear	0.024	365.0	209.8	2.671	29-Jul
lyell	0.024	1764.2	1394.7	1.316	-
chintz	0.024	182.5	108.6	2.545	-
sherborn	0.024	661.6	202.4	-1.923	-
hairdress	0.024	1323.1	308.7	-1.466	-
tfco	0.024	1221.3	995.6	1.161	-
nonsuit	0.024	121.7	83.2	1.987	-
wicker	0.024	365.0	219.2	2.510	07-Aug
offico	0.024	1024.4	797.2	1.393	-
embellish	0.024	91.3	89.8	0.098	-
haulag	0.024	1134.1	205.9	-1.141	-
chiswick	0.023	365.0	155.6	-2.679	05-Jun
jovial	0.023	365.0	332.2	0.565	28-Nov
94j	0.023	992.3	791.5	1.271	-
uren	0.023	496.2	39.5	-0.501	-
kathleen	0.023	121.7	107.3	0.742	-
sandiacr	0.023	1058.5	712.7	2.053	-
impractic	0.023	365.0	84.4	-1.453	25-Mar
tohn	0.023	1176.1	592.2	3.119	-
6b	0.023	1323.1	508.1	-2.413	-
wigan	0.023	365.0	328.9	0.621	25-Nov
narrat	0.023	365.0	354.4	0.182	20-Dec
iceberg	0.023	365.0	181.3	-3.121	30-Jun
chord	0.023	365.0	1.9	-0.033	03-Jan
gratefulli	0.023	365.0	4.1	-0.071	05-Jan
steet	0.023	1176.1	486.9	-2.601	-
aliss	0.023	1270.2	124.8	-0.617	-
hambro	0.023	365.0	191.4	2.989	10-Jul
etn	0.023	1095.0	303.8	-1.743	-
flask	0.023	365.0	313.9	0.880	10-Nov
norburi	0.023	360.9	141.2	-2.459	-
bovei	0.023	1176.1	1097.5	0.420	-
on1	0.023	1380.7	75.4	-0.343	-
jarrow	0.023	1323.1	902.0	2.000	-
mtu	0.023	1095.0	299.9	-1.721	-
spinner	0.023	1587.8	788.8	-3.121	-
nightfal	0.023	365.0	263.5	1.748	20-Sep
barford	0.023	365.0	248.4	2.008	05-Sep
iral	0.023	1095.0	279.6	-1.604	-
intimaci	0.023	121.7	84.8	1.905	-
otel	0.023	365.0	206.0	2.737	25-Jul
gna	0.023	1764.2	631.5	-2.249	-
bonus	0.023	365.0	98.9	-1.702	09-Apr
luxemburg	0.023	1323.1	972.3	1.666	-
sedit	0.023	1671.3	1207.4	1.744	-
allerton	0.023	1221.3	16.7	-0.086	-
buttress	0.023	365.0	235.7	2.225	24-Aug
uninjur	0.023	121.7	8.7	-0.449	-
sifter	0.023	360.9	125.6	-2.187	-
friari	0.023	365.0	308.8	0.968	05-Nov
oldroyd	0.023	360.9	144.4	-2.514	-
pply	0.023	992.3	139.6	-0.884	-
extric	0.023	121.7	8.4	-0.434	-
dunoon	0.023	365.0	180.1	-3.101	29-Jun
lockyer	0.023	365.0	243.6	2.089	01-Sep
manger	0.023	91.3	86.8	0.303	-
houm	0.023	365.0	117.8	-2.028	28-Apr
loughton	0.023	365.0	250.7	1.968	08-Sep
deviz	0.023	1134.1	875.6	1.432	-
frn	0.023	1095.0	285.2	-1.636	-
tenterden	0.023	365.0	200.2	2.837	19-Jul
sediti	0.023	1764.2	1191.3	2.040	-
ventnor	0.023	992.3	595.7	2.511	-
adduc	0.023	365.0	85.1	-1.465	26-Mar
spoliat	0.023	365.0	97.5	-1.679	08-Apr
oran	0.023	365.0	204.5	2.763	23-Jul
shackleton	0.023	1221.3	115.5	-0.594	-
questiou	0.023	1058.5	1011.6	0.278	-
soott	0.023	1671.3	332.9	-1.251	-
tlle	0.023	588.1	319.2	2.872	-
10b	0.023	1176.1	428.0	-2.287	-
respit	0.023	121.7	97.1	1.268	-
esquir	0.023	121.7	54.5	-2.812	-
deliver	0.023	182.5	140.9	1.431	-
apprenticeship	0.023	1095.0	837.5	1.477	-
dati	0.023	529.3	464.3	0.771	-
hereditari	0.023	1176.1	213.2	-1.139	-
monsignor	0.023	429.1	56.5	-0.828	-
redress	0.023	365.0	71.5	-1.231	12-Mar
linton	0.023	365.0	217.6	2.537	06-Aug
bilbao	0.023	1512.1	310.9	-1.292	-
stot	0.023	91.3	33.7	-2.323	-
strove	0.023	365.0	339.4	0.441	05-Dec
forster	0.023	365.0	172.9	-2.976	22-Jun
kinnaird	0.023	360.9	230.7	2.266	-
sittingbourn	0.023	705.7	62.2	-0.554	-
thesig	0.023	365.0	116.5	-2.005	26-Apr
30a	0.023	661.6	354.3	2.918	-
camberwel	0.023	992.3	661.8	2.093	-
mallet	0.023	365.0	237.2	2.201	25-Aug
synagogu	0.023	365.0	255.4	1.887	12-Sep
arden	0.023	365.0	198.0	2.875	17-Jul
impl	0.023	1512.1	777.1	3.054	-
neapolitan	0.023	467.0	142.7	-1.920	-
prolif	0.023	182.5	74.9	-2.578	-
medwai	0.023	365.0	224.2	2.423	12-Aug
wisbech	0.023	1221.3	784.5	2.247	-
unbound	0.022	365.0	310.8	0.933	07-Nov
batavia	0.022	774.5	498.5	2.239	-
threshold	0.022	365.0	359.5	0.094	26-Dec
whittak	0.022	635.1	502.4	1.312	-
reassembl	0.022	121.7	11.0	-0.569	-
aberfeldi	0.022	365.0	217.8	2.534	06-Aug
leapt	0.022	365.0	220.2	2.493	08-Aug
rigour	0.022	365.0	5.6	-0.096	07-Jan
jefferi	0.022	365.0	235.0	2.239	23-Aug
simmer	0.022	1095.0	986.3	0.624	-
childer	0.022	365.0	107.9	-1.858	18-Apr
saturd	0.022	365.0	26.1	-0.449	27-Jan
spry	0.022	360.9	105.7	-1.840	-
strewn	0.022	365.0	310.7	0.935	07-Nov
osmaston	0.022	1058.5	680.0	2.247	-
nmr	0.022	1176.1	485.1	-2.592	-
bromlei	0.022	1095.0	995.4	0.571	-
tableau	0.022	365.0	339.6	0.437	06-Dec
affrai	0.022	365.0	284.9	1.378	12-Oct
diffid	0.022	365.0	332.4	0.562	28-Nov
shearer	0.022	365.0	185.2	3.095	04-Jul
pne	0.022	1176.1	462.5	-2.471	-
itol	0.022	588.1	310.6	2.964	-
forefath	0.022	365.0	330.8	0.589	27-Nov
ndo	0.022	1176.1	480.2	-2.565	-
oea	0.022	1095.0	302.2	-1.734	-
moorish	0.022	793.9	26.2	-0.208	-
denman	0.022	365.0	107.4	-1.849	17-Apr
louth	0.022	1176.1	833.6	1.830	-
ripon	0.022	1380.7	952.7	1.947	-
gastric	0.022	1176.1	4.6	-0.025	-
bourton	0.022	1671.3	1377.0	1.107	-
felton	0.022	365.0	213.1	2.614	01-Aug
dani	0.022	1095.0	309.0	-1.773	-
incorrig	0.022	91.3	13.0	-0.894	-
davei	0.022	365.0	230.6	2.314	19-Aug
[truncated: 3,026 more rows]
