# Supplementary material for: Discovering Periodic Patterns in Historical News
Source: PLoS One. 2016 Nov 8;11(11):e0165736. doi: 10.1371/journal.pone.0165736 (PMC5100883; doi:10.1371/journal.pone.0165736)
Supplement: S2 Dataset — Periodic words that appear in the US historical corpus, but are not present periodically in the UK historical corpus. (CSV) [file pone.0165736.s002.csv]

Word Stem	Variance Explained (%)	Period (Days)	First Peak (Days)	Phase (Radians)	Date of First Peak (if Yearly)
bummer	0.540	365.0	182.8	3.137	02-Jul
uari	0.484	365.0	14.6	-0.251	16-Jan
septem	0.481	365.0	247.5	2.022	05-Sep
ruari	0.481	365.0	44.7	-0.769	15-Feb
octo	0.474	365.0	284.0	1.395	11-Oct
cember	0.474	365.0	345.1	0.342	11-Dec
tober	0.470	365.0	278.7	1.485	06-Oct
decem	0.463	365.0	347.6	0.299	14-Dec
vember	0.456	365.0	307.6	0.989	04-Nov
novem	0.446	365.0	310.1	0.946	06-Nov
febru	0.443	365.0	44.5	-0.766	14-Feb
watermelon	0.409	365.0	225.2	2.407	13-Aug
kersei	0.391	365.0	333.8	0.538	30-Nov
hummer	0.384	365.0	182.3	-3.138	01-Jul
sled	0.373	365.0	18.4	-0.317	19-Jan
buckwheat	0.360	365.0	364.9	0.001	31-Dec
cranberri	0.359	365.0	355.6	0.162	22-Dec
seashor	0.354	365.0	194.2	2.940	13-Jul
organdi	0.350	365.0	157.4	-2.710	06-Jun
percal	0.341	365.0	145.8	-2.510	26-May
pumpkin	0.320	365.0	318.8	0.795	15-Nov
congression	0.311	721.7	408.9	2.723	-
saratoga	0.310	365.0	221.6	2.469	10-Aug
batist	0.307	365.0	148.1	-2.550	28-May
hammock	0.291	365.0	180.3	-3.104	29-Jun
troduc	0.288	365.0	38.7	-0.667	09-Feb
theater	0.281	365.0	17.7	-0.305	19-Jan
gingham	0.274	365.0	153.8	-2.648	03-Jun
nainsook	0.270	365.0	127.2	-2.190	07-May
legisla	0.268	365.0	27.9	-0.480	29-Jan
propriat	0.268	365.0	63.6	-1.095	05-Mar
januar	0.266	365.0	21.6	-0.371	23-Jan
buggi	0.262	365.0	200.1	2.838	19-Jul
thresher	0.260	365.0	198.7	2.863	18-Jul
judiciari	0.249	365.0	25.4	-0.437	26-Jan
gression	0.247	721.7	421.0	2.618	-
washabl	0.243	365.0	151.9	-2.614	01-Jun
latur	0.242	365.0	27.5	-0.474	29-Jan
foulard	0.241	365.0	135.3	-2.329	15-May
dential	0.238	1443.4	351.0	-1.528	-
appropria	0.238	365.0	61.4	-1.057	02-Mar
chautauqua	0.237	365.0	190.8	2.998	10-Jul
priation	0.232	365.0	63.7	-1.096	05-Mar
millet	0.227	365.0	136.6	-2.351	17-May
nobbi	0.222	182.5	118.1	2.217	-
ponge	0.221	365.0	148.4	-2.555	28-May
woolen	0.215	365.0	330.5	0.594	26-Nov
aprll	0.209	365.0	112.6	-1.939	23-Apr
jel	0.205	365.0	187.7	3.051	07-Jul
drouth	0.204	365.0	220.0	2.495	08-Aug
asburi	0.203	365.0	198.9	2.859	18-Jul
candidaci	0.200	721.7	444.7	2.411	-
juni	0.200	365.0	172.5	-2.970	22-Jun
luli	0.199	365.0	201.7	2.812	21-Jul
märz	0.198	365.0	79.5	-1.368	20-Mar
didat	0.196	365.0	222.6	2.451	11-Aug
congressman	0.196	721.7	450.3	2.363	-
moun	0.195	365.0	210.9	2.654	30-Jul
veranda	0.194	365.0	190.0	3.012	09-Jul
dimiti	0.193	365.0	151.8	-2.613	01-Jun
islatur	0.191	365.0	28.9	-0.498	30-Jan
corduroi	0.189	365.0	324.8	0.692	21-Nov
dressi	0.188	182.5	119.1	2.182	-
vention	0.187	365.0	188.5	3.039	07-Jul
raco	0.186	365.0	208.4	2.695	27-Jul
broadcloth	0.180	365.0	326.6	0.661	23-Nov
renomin	0.178	721.7	424.2	2.590	-
neighborhood	0.177	365.0	207.2	2.716	26-Jul
sena	0.176	365.0	49.1	-0.845	19-Feb
gripp	0.174	365.0	37.2	-0.640	07-Feb
nomina	0.173	365.0	197.4	2.885	16-Jul
silverwar	0.170	365.0	355.0	0.172	21-Dec
gridiron	0.167	365.0	318.5	0.801	14-Nov
jewelri	0.166	365.0	357.1	0.136	23-Dec
nomi	0.163	365.0	204.7	2.760	24-Jul
sweater	0.163	365.0	330.5	0.593	27-Nov
neglige	0.160	360.9	79.3	-1.380	-
portier	0.160	365.0	328.3	0.632	24-Nov
infield	0.160	365.0	160.7	-2.766	10-Jun
canyon	0.159	365.0	196.7	2.898	16-Jul
presbi	0.159	182.5	132.3	1.729	-
ocrat	0.158	365.0	252.2	1.943	09-Sep
cratic	0.156	365.0	247.6	2.020	05-Sep
75c	0.156	182.5	159.0	0.808	-
shotgun	0.156	365.0	290.1	1.290	17-Oct
demo	0.155	365.0	255.6	1.882	13-Sep
baseman	0.153	365.0	165.8	-2.854	15-Jun
yellowston	0.153	365.0	197.7	2.879	17-Jul
bazar	0.151	365.0	364.5	0.009	30-Dec
husk	0.150	365.0	316.9	0.828	13-Nov
ingrain	0.146	182.5	114.2	2.351	-
bromo	0.145	365.0	20.8	-0.359	22-Jan
98c	0.143	182.5	158.0	0.843	-
enrout	0.143	365.0	199.2	2.854	18-Jul
lican	0.136	721.7	456.0	2.313	-
paign	0.136	365.0	251.1	1.960	08-Sep
mllo	0.134	365.0	199.0	2.857	18-Jul
launder	0.132	365.0	152.5	-2.626	02-Jun
stockhold	0.132	365.0	34.2	-0.588	04-Feb
repub	0.132	721.7	455.8	2.315	-
crat	0.128	365.0	267.4	1.680	24-Sep
alumni	0.127	182.5	161.3	0.729	-
tertain	0.126	365.0	41.3	-0.711	11-Feb
skunk	0.121	360.9	295.8	1.133	-
thoriz	0.120	365.0	71.5	-1.232	13-Mar
gamo	0.119	365.0	216.1	2.563	04-Aug
maneuv	0.119	365.0	223.1	2.443	11-Aug
fumbl	0.118	365.0	278.7	1.486	06-Oct
campu	0.117	365.0	188.2	3.044	07-Jul
congressmen	0.117	721.7	444.6	2.413	-
olut	0.116	365.0	53.8	-0.926	24-Feb
parlor	0.115	182.5	128.2	1.868	-
armori	0.115	365.0	36.5	-0.629	07-Feb
benat	0.114	365.0	55.5	-0.956	26-Feb
daugh	0.114	365.0	216.1	2.563	04-Aug
homini	0.113	365.0	29.3	-0.504	30-Jan
outfield	0.112	365.0	134.0	-2.307	14-May
pecan	0.112	365.0	355.7	0.160	22-Dec
driv	0.112	365.0	215.9	2.566	04-Aug
talcum	0.112	365.0	187.1	3.063	06-Jul
hemstitch	0.111	182.5	160.5	0.757	-
tammani	0.108	365.0	279.3	1.476	06-Oct
automo	0.108	365.0	209.1	2.684	28-Jul
manicur	0.107	365.0	353.8	0.192	20-Dec
joriti	0.107	365.0	296.4	1.180	23-Oct
denci	0.106	1443.4	225.1	-0.980	-
misdemeanor	0.105	365.0	62.5	-1.076	04-Mar
catalog	0.103	182.5	68.9	-2.371	-
reefer	0.101	365.0	4.5	-0.078	06-Jan
ililli	0.100	1587.8	204.2	-0.808	-
nual	0.100	182.5	168.1	0.497	-
gath	0.099	365.0	232.2	2.286	20-Aug
no1	0.099	1443.4	1228.7	0.935	-
15c	0.099	365.0	138.4	-2.382	18-May
sidewalk	0.099	365.0	183.8	3.120	03-Jul
squash	0.098	365.0	273.9	1.568	01-Oct
cozi	0.097	365.0	340.0	0.430	06-Dec
broideri	0.097	365.0	110.7	-1.906	21-Apr
broiler	0.096	365.0	185.1	3.097	04-Jul
mucou	0.095	365.0	31.8	-0.548	02-Feb
freckl	0.094	365.0	185.6	3.088	05-Jul
tatt	0.094	1512.1	745.6	-3.098	-
sioux	0.093	365.0	192.7	2.967	12-Jul
sateen	0.092	373.6	62.3	-1.048	-
ommend	0.092	365.0	31.4	-0.540	01-Feb
mnv	0.092	365.0	138.5	-2.384	19-May
uki	0.089	1587.8	175.4	-0.694	-
flagstaff	0.089	365.0	206.9	2.722	26-Jul
quet	0.088	360.9	343.6	0.301	-
kilmer	0.086	365.0	42.8	-0.736	13-Feb
waldorf	0.085	365.0	33.7	-0.581	04-Feb
liol	0.083	1587.8	163.3	-0.646	-
rocker	0.083	182.5	156.0	0.912	-
ecru	0.083	365.0	148.0	-2.547	28-May
indors	0.083	721.7	410.9	2.706	-
princeton	0.083	182.5	131.0	1.774	-
gradu	0.083	365.0	170.0	-2.927	19-Jun
handsomest	0.082	182.5	125.4	1.965	-
foh	0.082	1764.2	1318.6	1.587	-
investi	0.082	365.0	60.9	-1.048	02-Mar
48c	0.082	182.5	154.2	0.973	-
proposi	0.082	365.0	63.9	-1.100	05-Mar
buckey	0.081	365.0	188.1	3.045	07-Jul
sulki	0.080	365.0	194.6	2.932	14-Jul
chemis	0.080	365.0	91.3	-1.571	01-Apr
kui	0.079	1587.8	197.1	-0.780	-
garbag	0.079	365.0	175.8	-3.026	25-Jun
prohibitionist	0.079	365.0	240.3	2.146	28-Aug
reorgan	0.078	365.0	41.7	-0.718	12-Feb
lager	0.077	365.0	195.1	2.925	14-Jul
ercis	0.077	365.0	148.9	-2.564	29-May
wini	0.076	1587.8	164.4	-0.651	-
syracus	0.074	365.0	237.8	2.190	26-Aug
cassimer	0.073	182.5	135.5	1.618	-
conveyanc	0.073	182.5	132.8	1.711	-
grad	0.071	365.0	178.1	-3.065	27-Jun
pointment	0.071	365.0	67.4	-1.160	08-Mar
vllle	0.070	365.0	207.4	2.714	26-Jul
mocha	0.070	365.0	356.7	0.143	23-Dec
cago	0.069	365.0	211.9	2.636	31-Jul
neighbor	0.068	365.0	194.6	2.934	14-Jul
49c	0.068	183.6	8.0	-0.275	-
39c	0.068	183.6	23.1	-0.792	-
councilman	0.068	182.5	90.1	-3.101	-
demurr	0.068	365.0	45.4	-0.782	15-Feb
litic	0.067	365.0	248.1	2.013	05-Sep
dubuqu	0.067	365.0	186.2	3.078	05-Jul
liniment	0.067	1764.2	1209.7	1.975	-
scallop	0.066	182.5	154.9	0.951	-
pajama	0.066	182.5	172.1	0.359	-
investiga	0.065	365.0	63.3	-1.089	04-Mar
ternoon	0.065	365.0	168.5	-2.900	17-Jun
supremo	0.065	365.0	26.8	-0.462	28-Jan
mlle	0.064	365.0	201.9	2.808	21-Jul
preme	0.063	365.0	54.2	-0.933	24-Feb
neckti	0.063	182.5	159.5	0.793	-
ubi	0.063	1512.1	770.8	3.080	-
79c	0.063	182.5	177.9	0.159	-
69c	0.062	183.6	16.0	-0.547	-
senatori	0.062	721.7	562.4	1.387	-
moin	0.062	365.0	187.9	3.049	07-Jul
nolo	0.061	365.0	348.0	0.293	14-Dec
resel	0.061	182.5	133.5	1.688	-
cens	0.061	365.0	70.4	-1.211	11-Mar
suranc	0.061	365.0	80.9	-1.393	22-Mar
borhood	0.061	365.0	210.7	2.657	30-Jul
chevi	0.057	365.0	184.6	3.106	04-Jul
middi	0.057	378.0	258.5	1.986	-
chunk	0.057	1671.3	836.7	3.138	-
princi	0.057	365.0	220.4	2.490	08-Aug
avenuo	0.057	1671.3	557.7	-2.096	-
wahl	0.056	365.0	291.0	1.274	18-Oct
yerk	0.055	1512.1	1269.9	1.007	-
clairvoy	0.054	1058.5	825.1	1.385	-
racin	0.053	1512.1	508.0	-2.111	-
artesian	0.053	365.0	172.6	-2.972	22-Jun
tigat	0.053	365.0	55.2	-0.949	25-Feb
freshman	0.052	181.5	93.2	3.057	-
calvari	0.052	365.0	74.3	-1.278	15-Mar
kimono	0.051	182.5	171.5	0.380	-
cision	0.051	365.0	93.4	-1.607	03-Apr
uko	0.051	1587.8	174.0	-0.689	-
lookout	0.051	365.0	211.0	2.650	30-Jul
ulm	0.050	1512.1	824.8	2.856	-
cltv	0.050	1176.1	573.3	-3.063	-
springer	0.050	360.9	256.9	1.810	-
blll	0.049	365.0	57.9	-0.997	28-Feb
tiful	0.049	182.5	140.9	1.431	-
cleve	0.049	1512.1	1031.8	1.996	-
sault	0.049	365.0	215.9	2.566	04-Aug
1s7	0.049	1095.0	358.9	-2.059	-
trainmen	0.049	1176.1	57.2	-0.306	-
morril	0.049	365.0	61.9	-1.066	03-Mar
unexcel	0.048	365.0	203.7	2.776	23-Jul
lustrou	0.048	182.5	104.6	2.682	-
noli	0.048	365.0	339.0	0.448	05-Dec
nogal	0.048	1512.1	595.2	-2.473	-
maga	0.047	1380.7	844.7	2.439	-
periti	0.047	365.0	293.1	1.237	20-Oct
9x12	0.047	181.5	79.2	-2.742	-
cincin	0.047	365.0	161.7	-2.784	11-Jun
ceme	0.047	360.9	18.6	-0.325	-
tativ	0.047	738.5	63.7	-0.542	-
pocketbook	0.047	365.0	323.0	0.723	19-Nov
brakeman	0.047	365.0	318.8	0.794	15-Nov
tractiv	0.046	182.5	135.2	1.628	-
penmanship	0.046	365.0	267.1	1.686	24-Sep
troit	0.046	365.0	223.9	2.429	12-Aug
lloor	0.046	365.0	37.7	-0.649	08-Feb
wlllard	0.045	365.0	47.7	-0.821	18-Feb
59c	0.045	183.6	8.3	-0.283	-
wator	0.045	365.0	195.9	2.912	15-Jul
kock	0.044	1380.7	1222.9	0.718	-
georgetown	0.044	992.3	733.4	1.640	-
frye	0.044	365.0	64.4	-1.109	05-Mar
vlce	0.044	1443.4	500.8	-2.180	-
taln	0.044	1587.8	1008.2	2.293	-
wheelmen	0.044	365.0	176.4	-3.037	25-Jun
pearanc	0.043	365.0	189.4	3.022	08-Jul
peabodi	0.043	1134.1	995.0	0.771	-
etta	0.043	1512.1	815.6	2.894	-
arbor	0.043	365.0	119.5	-2.057	29-Apr
tin1	0.043	934.0	300.8	-2.024	-
ibal	0.043	1443.4	649.7	-2.828	-
statea	0.043	1380.7	930.6	2.048	-
ployment	0.042	1095.0	600.9	2.835	-
lmo	0.042	1512.1	573.6	-2.383	-
thcro	0.042	1380.7	303.4	-1.381	-
sumption	0.041	365.0	7.3	-0.126	08-Jan
retari	0.041	365.0	47.5	-0.817	17-Feb
connecticut	0.041	1443.4	317.6	-1.383	-
stetson	0.041	182.5	98.2	2.903	-
todo	0.041	907.3	575.7	2.296	-
comit	0.041	738.5	702.2	0.309	-
peanut	0.040	1176.1	432.9	-2.312	-
jection	0.040	365.0	81.8	-1.409	23-Mar
huron	0.040	365.0	229.4	2.335	17-Aug
pythia	0.040	365.0	132.8	-2.286	13-May
flfl	0.040	1443.4	530.9	-2.311	-
año	0.039	907.3	569.0	2.342	-
fi-	0.039	365.0	354.0	0.189	20-Dec
johnsburi	0.039	907.3	706.3	1.392	-
provo	0.039	1764.2	376.4	-1.341	-
mcbride	0.039	369.2	210.9	2.694	-
woodmen	0.039	360.9	58.8	-1.024	-
orna	0.039	365.0	0.0	-0.001	01-Jan
transcript	0.039	1176.1	494.0	-2.639	-
adelphia	0.039	934.0	763.4	1.147	-
wltn	0.039	882.1	687.3	1.387	-
velt	0.039	721.7	508.2	1.859	-
untll	0.039	1221.3	1093.7	0.657	-
cottonwood	0.038	1380.7	173.3	-0.789	-
teenth	0.038	1764.2	262.2	-0.934	-
philadel	0.038	962.3	651.4	2.030	-
terial	0.038	1764.2	272.0	-0.969	-
southeastern	0.038	365.0	183.2	3.130	02-Jul
rheu	0.038	365.0	56.7	-0.975	27-Feb
roos	0.038	721.7	508.1	1.859	-
yonker	0.037	365.0	211.5	2.642	30-Jul
staten	0.037	1671.3	1077.7	2.232	-
callahan	0.037	365.0	196.7	2.897	16-Jul
seneca	0.037	365.0	260.4	1.800	17-Sep
nicest	0.037	182.5	143.5	1.344	-
waco	0.037	1095.0	496.3	-2.848	-
evansvil	0.037	962.3	549.9	2.693	-
booster	0.037	365.0	168.9	-2.907	18-Jun
gestion	0.036	360.9	343.5	0.303	-
50o	0.036	369.2	85.2	-1.449	-
29c	0.036	365.0	113.7	-1.958	24-Apr
recelv	0.036	1221.3	1096.8	0.641	-
laco	0.036	365.0	132.3	-2.277	12-May
buren	0.035	1587.8	1485.3	0.405	-
volv	0.035	365.0	30.4	-0.524	31-Jan
ticularli	0.035	1058.5	771.4	1.704	-
tbla	0.035	1443.4	663.2	-2.887	-
stute	0.035	1095.0	19.8	-0.113	-
vnn	0.035	1512.1	141.3	-0.587	-
burbank	0.034	858.2	562.9	2.162	-
xow	0.034	365.0	24.2	-0.417	25-Jan
cinnati	0.034	365.0	163.6	-2.817	13-Jun
mauri	0.034	1134.1	135.2	-0.749	-
iain	0.034	1176.1	977.8	1.059	-
reme	0.034	1323.1	1152.9	0.808	-
regu	0.034	1443.4	1025.1	1.821	-
noll	0.034	182.5	136.0	1.599	-
sylvania	0.033	992.3	729.5	1.664	-
monu	0.033	365.0	173.3	-2.983	22-Jun
construc	0.033	365.0	86.3	-1.485	27-Mar
fiber	0.033	365.0	147.2	-2.535	27-May
bition	0.033	365.0	241.7	2.123	30-Aug
nese	0.033	1176.1	407.7	-2.178	-
ticl	0.032	1380.7	707.6	3.063	-
lenox	0.032	369.2	302.6	1.135	-
dict	0.032	365.0	48.7	-0.838	19-Feb
lehigh	0.032	365.0	289.5	1.300	16-Oct
bender	0.032	369.2	284.8	1.436	-
vici	0.032	373.6	352.7	0.351	-
schlei	0.032	1176.1	536.5	-2.866	-
vanilla	0.031	1058.5	779.3	1.657	-
hickori	0.031	721.7	170.9	-1.488	-
wnere	0.031	365.0	218.6	2.520	07-Aug
assem	0.031	121.7	34.7	-1.793	-
clly	0.031	1221.3	992.0	1.180	-
loomi	0.031	793.9	714.8	0.626	-
pomona	0.031	1323.1	233.4	-1.109	-
dru	0.031	1270.2	1184.8	0.423	-
tinwar	0.031	1443.4	949.4	2.150	-
thlrd	0.030	360.9	107.0	-1.864	-
yost	0.030	369.2	357.1	0.207	-
tillman	0.030	721.7	401.9	2.784	-
76c	0.030	1270.2	496.4	-2.456	-
ezra	0.030	1058.5	675.2	2.275	-
fillmor	0.030	1587.8	1144.6	1.754	-
richland	0.030	365.0	273.9	1.568	01-Oct
perfumeri	0.030	882.1	214.6	-1.529	-
bbla	0.030	1764.2	272.4	-0.970	-
flrm	0.029	1270.2	271.7	-1.344	-
ticip	0.029	1134.1	802.1	1.840	-
endeavor	0.029	365.0	187.7	3.052	07-Jul
ingal	0.029	369.2	229.0	2.387	-
kurop	0.029	1380.7	125.2	-0.570	-
mcgraw	0.029	365.0	202.6	2.795	22-Jul
molin	0.029	1095.0	773.4	1.845	-
puck	0.029	365.0	363.3	0.030	29-Dec
natlon	0.029	1221.3	1086.3	0.695	-
wost	0.028	1764.2	1576.7	0.668	-
fash	0.028	182.5	120.0	2.153	-
hahn	0.028	369.2	259.9	1.860	-
calhoun	0.028	1058.5	744.0	1.867	-
mallori	0.028	1671.3	1115.1	2.091	-
nutmeg	0.028	1512.1	329.0	-1.367	-
fectli	0.028	622.6	602.3	0.205	-
quali	0.028	1221.3	1129.1	0.474	-
galena	0.027	1024.4	650.6	2.292	-
bolivar	0.027	1671.3	1300.2	1.395	-
execu	0.027	934.0	738.2	1.317	-
washburn	0.027	738.5	27.7	-0.236	-
lator	0.027	365.0	37.9	-0.652	08-Feb
wyom	0.027	365.0	267.7	1.676	25-Sep
stoddard	0.027	1221.3	199.3	-1.026	-
sympath	0.027	365.0	202.3	2.801	21-Jul
shiloh	0.027	1221.3	1157.1	0.331	-
estato	0.026	365.0	73.0	-1.257	14-Mar
mfg	0.026	1323.1	398.1	-1.890	-
gele	0.026	1134.1	639.1	2.742	-
proach	0.026	365.0	229.4	2.335	17-Aug
nier	0.026	962.3	430.0	-2.807	-
wisconsin	0.026	721.7	407.9	2.732	-
chiffoni	0.026	181.5	48.4	-1.675	-
ernor	0.025	365.0	294.1	1.220	21-Oct
hereof	0.025	1024.4	635.7	2.384	-
landri	0.025	774.5	187.5	-1.521	-
huck	0.025	181.5	164.6	0.583	-
eounti	0.025	1095.0	784.4	1.782	-
beneficiari	0.025	365.0	78.4	-1.349	19-Mar
portanc	0.025	365.0	19.2	-0.330	20-Jan
porari	0.025	365.0	190.3	3.007	09-Jul
nwi	0.025	183.6	114.7	2.358	-
idenc	0.024	1443.4	113.9	-0.496	-
gregat	0.024	365.0	21.5	-0.371	23-Jan
physi	0.024	1024.4	483.1	-2.963	-
nono	0.024	1176.1	514.2	-2.747	-
guaran	0.024	1270.2	57.5	-0.284	-
iah	0.024	962.3	270.7	-1.768	-
lumbia	0.024	1443.4	1133.8	1.348	-
popula	0.024	1764.2	546.2	-1.945	-
consump	0.024	1058.5	393.0	-2.333	-
acter	0.024	1024.4	878.7	0.893	-
cident	0.024	365.0	219.0	2.513	07-Aug
wlih	0.024	1380.7	1232.2	0.676	-
clusiv	0.024	1134.1	761.0	2.067	-
stairwai	0.024	365.0	37.2	-0.640	07-Feb
courtroom	0.024	1587.8	1014.3	2.269	-
torial	0.024	182.5	42.3	-1.458	-
issuanc	0.023	858.2	510.4	2.547	-
23c	0.023	182.5	152.6	1.030	-
pendenc	0.023	182.5	15.3	-0.525	-
jewett	0.023	365.0	206.5	2.728	26-Jul
leavo	0.023	360.9	101.9	-1.774	-
swer	0.023	1671.3	1288.0	1.441	-
taxabl	0.023	182.5	63.1	-2.173	-
trumbul	0.023	1024.4	886.7	0.844	-
subdivis	0.023	365.0	119.9	-2.063	30-Apr
vorc	0.022	365.0	26.4	-0.455	27-Jan
offlco	0.022	1764.2	1359.3	1.442	-
alden	0.022	1176.1	1045.5	0.698	-
iiiv	0.022	934.0	346.5	-2.331	-
hiram	0.022	1587.8	732.6	-2.899	-
dato	0.022	907.3	627.9	1.935	-
itock	0.022	1512.1	75.4	-0.313	-
vinton	0.022	907.3	17.8	-0.123	-
dupont	0.021	962.3	662.5	1.957	-
gleason	0.021	360.9	88.3	-1.537	-
seq	0.021	121.2	45.3	-2.351	-
gainesvil	0.021	369.2	294.2	1.277	-
newsboi	0.021	182.5	180.1	0.083	-
apach	0.021	1587.8	789.9	-3.126	-
tleman	0.021	365.0	83.6	-1.439	25-Mar
typograph	0.021	369.2	325.5	0.744	-
gion	0.021	1134.1	625.6	2.817	-
hearst	0.021	721.7	480.1	2.104	-
jacobson	0.021	369.2	178.1	-3.031	-
mcpherson	0.021	373.6	344.6	0.487	-
shaffer	0.021	1176.1	467.2	-2.496	-
broil	0.021	756.1	612.8	1.191	-
sirabl	0.021	182.5	130.8	1.781	-
liaa	0.020	1671.3	276.3	-1.039	-
dishonor	0.020	738.5	21.4	-0.182	-
superin	0.020	1380.7	823.1	2.537	-
selec	0.020	1443.4	371.8	-1.618	-
invito	0.020	182.5	130.5	1.791	-
monoi	0.020	774.5	624.7	1.215	-
perintend	0.020	738.5	350.5	-2.982	-
inspec	0.020	182.5	90.7	-3.123	-
communica	0.020	1095.0	609.0	2.789	-
analyz	0.020	992.3	30.6	-0.194	-
erli	0.020	1443.4	1025.2	1.820	-
practi	0.020	992.3	82.5	-0.523	-
liir	0.020	934.0	334.7	-2.251	-
avc	0.020	182.5	115.4	2.311	-
thlrty	0.019	1176.1	521.8	-2.787	-
denli	0.019	182.5	13.3	-0.457	-
rieti	0.019	661.6	481.4	1.711	-
gono	0.019	365.0	214.5	2.590	03-Aug
noto	0.019	907.3	633.8	1.894	-
trash	0.019	1512.1	571.4	-2.374	-
deavor	0.019	934.0	848.2	0.577	-
ulat	0.019	1221.3	533.5	-2.744	-
wendel	0.019	396.9	111.0	-1.757	-
hoyt	0.018	1443.4	1053.4	1.698	-
sharon	0.018	182.5	39.2	-1.350	-
shepard	0.018	992.3	628.3	2.305	-
splen	0.018	182.5	134.4	1.655	-
uiti	0.018	1764.2	1165.0	2.134	-
weath	0.018	182.5	21.3	-0.735	-
keller	0.018	1134.1	984.2	0.830	-
markabl	0.017	1058.5	802.5	1.520	-
ferent	0.017	705.7	42.6	-0.379	-
lula	0.017	1512.1	799.9	2.959	-
calvin	0.017	1058.5	237.1	-1.408	-
visor	0.017	182.5	75.2	-2.589	-
spector	0.017	182.5	81.5	-2.805	-
agon	0.017	690.3	546.2	1.312	-
tual	0.017	992.3	415.5	-2.631	-
preciat	0.017	182.5	150.7	1.095	-
devel	0.017	1221.3	1116.9	0.537	-
fessor	0.017	721.7	70.5	-0.614	-
hardin	0.016	360.9	76.2	-1.327	-
ualli	0.016	992.3	751.5	1.525	-
iness	0.016	365.0	26.8	-0.462	28-Jan
rection	0.016	1764.2	478.6	-1.705	-
fortabl	0.016	182.5	168.0	0.499	-
amanda	0.016	721.7	144.6	-1.259	-
nalli	0.016	1671.3	1142.5	1.988	-
cili	0.015	882.1	567.3	2.242	-
ilrst	0.015	360.9	47.8	-0.832	-
folt	0.015	1587.8	996.2	2.341	-
wuu	0.015	1764.2	1296.1	1.667	-
37c	0.015	635.1	294.3	-2.912	-
whippl	0.015	488.5	391.9	1.243	-
trestl	0.015	365.0	197.6	2.881	17-Jul
ecut	0.014	1512.1	1140.3	1.545	-
huff	0.014	721.7	138.1	-1.202	-
government	0.014	934.0	864.6	0.466	-
anx	0.014	675.6	534.2	1.315	-
stantial	0.014	907.3	783.6	0.857	-
dividu	0.014	661.6	38.9	-0.370	-
conclu	0.013	1095.0	899.9	1.119	-
tendent	0.013	738.5	344.8	-2.934	-
vmi	0.013	1764.2	1390.5	1.331	-
kuhn	0.013	365.0	159.0	-2.737	08-Jun
tifi	0.013	365.0	91.6	-1.577	02-Apr
erabl	0.013	992.3	826.2	1.052	-
morgu	0.010	365.0	210.9	2.653	30-Jul
suro	0.010	369.2	81.8	-1.392	-
sucn	0.010	283.5	57.7	-1.278	-
derstand	0.009	182.5	47.5	-1.635	-
cumstanc	0.009	907.3	697.5	1.453	-
nnrl	0.009	907.3	494.1	2.862	-
