# Supplementary material for: Discovering Periodic Patterns in Historical News
Source: PLoS One. 2016 Nov 8;11(11):e0165736. doi: 10.1371/journal.pone.0165736 (PMC5100883; doi:10.1371/journal.pone.0165736)
Supplement: S3 Dataset — Seasonally periodic words that appear in the UK historical corpus, but are not present periodically in the modern UK corpus. (CSV) [file pone.0165736.s003.csv]

Word Stem	Variance Explained (%)	Period (Days)	First Peak (Days)	Phase (Radians)	Date of First Peak (if Yearly)
hound	0.574	365.0	9.9	-0.171	11-Jan
lectur	0.549	365.0	11.0	-0.190	12-Jan
excurs	0.531	365.0	205.8	2.740	25-Jul
cucumb	0.529	365.0	209.9	2.670	29-Jul
gees	0.522	365.0	342.0	0.395	08-Dec
fruit	0.521	365.0	244.0	2.083	01-Sep
crop	0.518	365.0	228.0	2.358	16-Aug
pheasant	0.517	365.0	343.7	0.367	10-Dec
cricket	0.509	365.0	192.7	2.966	12-Jul
ult	0.465	30.4	5.8	-1.195	-
gooseberri	0.458	365.0	199.2	2.854	18-Jul
trip	0.457	365.0	205.2	2.752	24-Jul
cough	0.449	365.0	16.8	-0.289	18-Jan
heat	0.445	365.0	211.1	2.650	30-Jul
shower	0.440	365.0	196.8	2.896	16-Jul
runout	0.432	365.0	205.9	2.739	25-Jul
excursionist	0.426	365.0	203.4	2.782	22-Jul
won	0.409	365.0	210.1	2.666	29-Jul
clip	0.405	365.0	135.9	-2.339	16-May
luncheon	0.401	365.0	209.8	2.672	29-Jul
ground	0.400	365.0	187.5	3.056	06-Jul
band	0.399	365.0	198.0	2.875	17-Jul
rain	0.398	365.0	215.6	2.572	04-Aug
encor	0.398	365.0	23.7	-0.408	25-Jan
duet	0.394	365.0	27.0	-0.465	28-Jan
melon	0.390	365.0	232.7	2.278	21-Aug
ram	0.387	365.0	225.5	2.402	13-Aug
shearl	0.386	365.0	235.0	2.238	23-Aug
lantern	0.383	365.0	5.0	-0.086	06-Jan
prize	0.379	365.0	242.1	2.115	30-Aug
run	0.379	365.0	197.9	2.876	17-Jul
cabbag	0.375	365.0	227.6	2.366	16-Aug
geranium	0.373	365.0	211.2	2.648	30-Jul
bill	0.371	365.0	136.0	-2.340	16-May
field	0.369	365.0	226.5	2.385	14-Aug
veget	0.365	365.0	234.8	2.242	23-Aug
partridg	0.363	365.0	306.6	1.006	03-Nov
2nd	0.361	365.0	220.2	2.492	08-Aug
song	0.361	365.0	20.9	-0.360	22-Jan
plant	0.351	365.0	198.7	2.863	18-Jul
recit	0.350	365.0	27.0	-0.465	28-Jan
motion	0.349	365.0	112.9	-1.943	23-Apr
quoit	0.345	365.0	207.2	2.716	26-Jul
yard	0.344	365.0	204.7	2.759	24-Jul
foal	0.343	365.0	221.7	2.467	10-Aug
extra	0.337	365.0	193.0	2.962	12-Jul
concert	0.336	365.0	13.8	-0.237	15-Jan
bronchiti	0.336	365.0	19.1	-0.329	20-Jan
juno	0.332	365.0	166.7	-2.870	16-Jun
bouquet	0.332	365.0	214.3	2.594	02-Aug
inspect	0.332	365.0	191.7	2.983	11-Jul
audienc	0.328	365.0	10.1	-0.174	11-Jan
fuchsia	0.327	365.0	222.4	2.454	10-Aug
starter	0.326	365.0	199.8	2.843	19-Jul
pear	0.326	365.0	272.6	1.591	30-Sep
out	0.325	365.0	198.0	2.876	17-Jul
sport	0.325	365.0	199.4	2.851	18-Jul
supper	0.324	365.0	5.5	-0.095	07-Jan
shorn	0.324	365.0	132.2	-2.276	12-May
brace	0.324	365.0	304.6	1.040	01-Nov
solo	0.324	365.0	24.6	-0.423	26-Jan
inst	0.321	30.4	19.4	2.268	-
ripen	0.320	365.0	231.0	2.306	19-Aug
asthma	0.318	365.0	20.0	-0.345	21-Jan
showeri	0.317	365.0	200.8	2.826	20-Jul
nectarin	0.316	365.0	231.0	2.307	19-Aug
muff	0.313	365.0	341.8	0.399	08-Dec
marrow	0.313	365.0	240.1	2.150	28-Aug
notout	0.313	365.0	198.9	2.858	18-Jul
pansi	0.308	365.0	198.7	2.863	18-Jul
hous	0.307	365.0	132.2	-2.276	12-May
haymak	0.306	365.0	189.6	3.020	09-Jul
trout	0.304	365.0	168.0	-2.891	17-Jun
cronstadt	0.303	365.0	211.1	2.649	30-Jul
bye	0.302	365.0	217.4	2.541	05-Aug
soire	0.300	365.0	15.4	-0.264	16-Jan
geld	0.299	365.0	210.8	2.654	30-Jul
dahlia	0.299	365.0	245.1	2.064	02-Sep
six	0.296	365.0	217.0	2.548	05-Aug
accompanist	0.293	365.0	22.3	-0.383	23-Jan
green	0.293	365.0	201.5	2.815	20-Jul
scratch	0.292	365.0	203.1	2.788	22-Jul
total	0.291	365.0	183.0	3.133	02-Jul
jnne	0.291	365.0	165.7	-2.853	15-Jun
jnly	0.288	365.0	195.7	2.915	15-Jul
weather	0.287	365.0	210.0	2.668	29-Jul
fine	0.286	365.0	232.7	2.277	21-Aug
violin	0.285	365.0	22.1	-0.380	23-Jan
carnat	0.285	365.0	214.1	2.597	02-Aug
literari	0.284	365.0	5.0	-0.086	06-Jan
aquat	0.283	365.0	213.6	2.606	02-Aug
reynard	0.281	365.0	10.7	-0.185	12-Jan
gala	0.280	365.0	187.6	3.053	07-Jul
steeplechas	0.279	365.0	43.2	-0.743	13-Feb
glee	0.279	365.0	15.9	-0.273	17-Jan
leger	0.279	365.0	233.9	2.257	22-Aug
nurseri	0.279	365.0	281.6	1.436	09-Oct
debat	0.278	365.0	110.5	-1.902	20-Apr
overcoat	0.278	365.0	348.0	0.293	14-Dec
almanac	0.277	365.0	353.4	0.199	19-Dec
harrier	0.277	365.0	10.2	-0.176	11-Jan
ew	0.275	365.0	234.8	2.241	23-Aug
pitch	0.275	365.0	198.7	2.863	18-Jul
croquet	0.275	365.0	194.0	2.944	13-Jul
raspberri	0.275	365.0	214.7	2.587	03-Aug
three	0.275	365.0	222.3	2.457	10-Aug
tember	0.274	365.0	255.1	1.892	12-Sep
lst	0.274	365.0	219.8	2.500	08-Aug
plate	0.273	365.0	193.9	2.946	13-Jul
mayoralti	0.273	365.0	302.9	1.070	30-Oct
common	0.273	365.0	124.2	-2.138	04-May
juue	0.272	365.0	167.9	-2.890	17-Jun
mackerel	0.271	365.0	182.7	3.138	02-Jul
poni	0.269	365.0	209.2	2.683	28-Jul
negativ	0.268	365.0	149.1	-2.567	29-May
visitor	0.268	365.0	227.7	2.364	16-Aug
cut	0.268	365.0	227.3	2.370	15-Aug
rabbit	0.267	365.0	344.8	0.348	11-Dec
tomato	0.266	365.0	229.9	2.326	18-Aug
entri	0.265	365.0	217.1	2.546	05-Aug
monthli	0.265	30.4	7.6	-1.570	-
introduc	0.264	365.0	87.7	-1.511	29-Mar
goal	0.264	365.0	359.8	0.090	26-Dec
3rd	0.263	365.0	220.0	2.496	08-Aug
foxhound	0.263	365.0	16.4	-0.281	17-Jan
amend	0.262	365.0	141.0	-2.426	21-May
ibw	0.262	365.0	189.5	3.022	08-Jul
best	0.262	365.0	259.1	1.823	16-Sep
balanc	0.260	365.0	69.9	-1.203	11-Mar
sheav	0.259	365.0	256.6	1.865	14-Sep
kennel	0.256	365.0	8.3	-0.142	09-Jan
mare	0.255	365.0	207.6	2.709	27-Jul
four	0.254	365.0	208.6	2.691	28-Jul
petit	0.252	365.0	105.1	-1.809	15-Apr
basket	0.251	365.0	221.6	2.469	10-Aug
schoolroom	0.249	365.0	16.4	-0.282	17-Jan
adjourn	0.249	365.0	130.7	-2.251	11-May
adopt	0.248	365.0	73.9	-1.272	15-Mar
aprii	0.248	365.0	99.8	-1.717	10-Apr
deo	0.245	365.0	348.3	0.288	14-Dec
collect	0.244	365.0	243.0	2.101	31-Aug
gimmer	0.244	365.0	251.9	1.946	09-Sep
assiz	0.243	121.7	82.6	2.017	-
grils	0.241	365.0	212.3	2.629	31-Jul
humor	0.240	365.0	10.1	-0.173	11-Jan
quartett	0.240	365.0	24.9	-0.428	26-Jan
shoot	0.239	365.0	259.8	1.811	17-Sep
pianofort	0.239	365.0	22.6	-0.388	24-Jan
competit	0.238	365.0	218.3	2.526	06-Aug
apri	0.238	365.0	101.9	-1.754	12-Apr
julv	0.237	365.0	186.6	3.071	06-Jul
chrysanthemum	0.237	365.0	320.4	0.768	16-Nov
fern	0.236	365.0	228.8	2.344	17-Aug
try	0.236	365.0	0.2	-0.003	01-Jan
whitsuntid	0.235	365.0	140.1	-2.411	20-May
herbac	0.235	365.0	211.2	2.648	30-Jul
biennial	0.234	365.0	168.4	-2.898	17-Jun
cesarewitch	0.234	365.0	267.8	1.674	25-Sep
onion	0.233	365.0	240.1	2.150	28-Aug
almanack	0.232	365.0	355.6	0.162	22-Dec
member	0.232	365.0	96.0	-1.652	06-Apr
bine	0.232	365.0	185.9	3.084	05-Jul
iamb	0.231	365.0	208.3	2.697	27-Jul
specimen	0.231	365.0	233.0	2.273	21-Aug
carrot	0.230	365.0	252.8	1.931	10-Sep
agre	0.229	365.0	117.6	-2.024	28-Apr
pril	0.228	365.0	100.0	-1.722	10-Apr
scull	0.228	365.0	216.5	2.556	05-Aug
lunch	0.228	365.0	192.8	2.964	12-Jul
stroke	0.228	365.0	193.6	2.950	13-Jul
reaper	0.228	365.0	222.4	2.454	10-Aug
promenad	0.226	365.0	212.8	2.621	01-Aug
wkt	0.225	365.0	191.9	2.980	11-Jul
verbena	0.225	365.0	217.3	2.542	05-Aug
touch	0.225	365.0	360.0	0.086	26-Dec
quarterli	0.225	91.3	18.1	-1.249	-
welter	0.223	365.0	208.3	2.697	27-Jul
parasol	0.223	365.0	161.9	-2.788	11-Jun
currant	0.223	365.0	223.8	2.431	12-Aug
discuss	0.222	365.0	116.4	-2.004	26-Apr
orchard	0.220	365.0	221.3	2.474	09-Aug
apnl	0.220	365.0	96.6	-1.663	07-Apr
singl	0.220	365.0	205.7	2.742	25-Jul
dialogu	0.219	365.0	41.3	-0.711	11-Feb
augu	0.219	365.0	225.2	2.406	13-Aug
ootob	0.219	365.0	287.8	1.329	15-Oct
winner	0.219	365.0	204.2	2.768	23-Jul
reap	0.217	365.0	243.4	2.094	31-Aug
plum	0.217	365.0	269.0	1.652	26-Sep
enjoy	0.217	182.5	16.3	-0.560	-
apricot	0.217	365.0	223.3	2.439	11-Aug
cottag	0.217	365.0	208.1	2.701	27-Jul
whitsun	0.217	365.0	141.7	-2.439	22-May
jau	0.216	365.0	15.7	-0.270	17-Jan
withdrawn	0.216	365.0	154.8	-2.664	04-Jun
rang	0.216	365.0	225.4	2.403	13-Aug
covert	0.216	365.0	6.8	-0.117	08-Jan
yearl	0.215	365.0	211.9	2.635	31-Jul
journei	0.215	365.0	224.2	2.424	12-Aug
propos	0.215	365.0	85.1	-1.465	26-Mar
snipe	0.214	365.0	362.3	0.047	28-Dec
leve	0.214	365.0	102.6	-1.767	13-Apr
overs	0.213	182.5	93.5	3.066	-
juii	0.213	365.0	191.2	2.991	10-Jul
pod	0.213	365.0	220.3	2.492	08-Aug
ripe	0.212	365.0	248.7	2.002	06-Sep
challeng	0.212	365.0	209.8	2.671	29-Jul
halfyear	0.212	182.5	55.0	-1.895	-
oppos	0.212	365.0	122.1	-2.101	02-May
begonia	0.211	365.0	222.8	2.447	11-Aug
walk	0.210	365.0	211.0	2.652	30-Jul
marigold	0.210	365.0	237.7	2.191	26-Aug
yield	0.209	365.0	243.2	2.097	31-Aug
match	0.208	365.0	213.0	2.616	01-Aug
length	0.208	365.0	190.8	2.999	10-Jul
park	0.208	365.0	188.0	3.046	07-Jul
scrimmag	0.207	365.0	363.1	0.033	29-Dec
rune	0.207	365.0	184.5	3.107	04-Jul
visit	0.205	365.0	231.2	2.303	19-Aug
lozeng	0.205	365.0	13.6	-0.235	15-Jan
appreci	0.205	365.0	9.1	-0.156	10-Jan
handicap	0.204	365.0	202.7	2.793	22-Jul
9st	0.204	365.0	202.9	2.791	22-Jul
committe	0.204	365.0	112.6	-1.938	23-Apr
ferret	0.203	365.0	351.8	0.226	18-Dec
gale	0.203	365.0	354.9	0.174	21-Dec
firework	0.202	365.0	245.5	2.057	03-Sep
proposit	0.202	365.0	90.0	-1.549	31-Mar
appoint	0.202	365.0	70.3	-1.211	11-Mar
scorer	0.202	365.0	199.1	2.856	18-Jul
cherri	0.201	365.0	201.0	2.824	20-Jul
unanim	0.201	365.0	55.9	-0.962	26-Feb
auditor	0.201	365.0	62.3	-1.072	03-Mar
exhibit	0.200	365.0	224.2	2.424	12-Aug
aster	0.200	182.5	66.4	-2.287	-
lenten	0.200	365.0	78.4	-1.350	19-Mar
root	0.200	365.0	286.9	1.345	14-Oct
quorn	0.200	365.0	7.7	-0.132	09-Jan
blight	0.199	365.0	220.0	2.495	08-Aug
hearn	0.199	365.0	194.4	2.936	13-Jul
jul	0.199	365.0	187.5	3.055	07-Jul
jali	0.199	365.0	189.3	3.025	08-Jul
quart	0.199	365.0	202.1	2.804	21-Jul
target	0.199	365.0	212.6	2.623	01-Aug
ist	0.199	365.0	207.8	2.706	27-Jul
lamp	0.199	365.0	323.1	0.721	19-Nov
stalk	0.198	365.0	236.4	2.214	24-Aug
turnip	0.198	365.0	277.2	1.512	04-Oct
roadster	0.197	365.0	191.6	2.985	11-Jul
read	0.197	365.0	114.9	-1.977	25-Apr
toast	0.197	365.0	304.6	1.040	01-Nov
entertain	0.197	365.0	11.9	-0.204	13-Jan
treat	0.196	182.5	18.8	-0.648	-
blossom	0.194	365.0	173.8	-2.992	23-Jun
preach	0.194	365.0	242.2	2.113	30-Aug
scyth	0.194	365.0	216.8	2.552	05-Aug
opposit	0.193	365.0	121.5	-2.091	01-May
mareh	0.193	365.0	72.9	-1.255	14-Mar
radish	0.193	365.0	155.5	-2.676	04-Jun
govern	0.192	365.0	102.0	-1.756	12-Apr
poach	0.192	365.0	351.1	0.239	17-Dec
spaciou	0.191	365.0	218.4	2.524	06-Aug
struck	0.191	365.0	231.8	2.293	20-Aug
deliv	0.191	365.0	3.2	-0.056	04-Jan
applaud	0.190	365.0	11.7	-0.201	13-Jan
illustr	0.190	365.0	6.1	-0.106	07-Jan
station	0.190	365.0	224.3	2.423	12-Aug
back	0.190	365.0	340.5	0.421	07-Dec
kick	0.190	365.0	356.2	0.152	22-Dec
celeri	0.190	365.0	280.4	1.457	07-Oct
maroh	0.189	365.0	74.5	-1.282	15-Mar
dee	0.189	365.0	348.6	0.283	15-Dec
sang	0.189	365.0	21.1	-0.364	22-Jan
plough	0.189	365.0	300.9	1.103	28-Oct
honei	0.188	365.0	241.9	2.119	30-Aug
feh	0.188	365.0	43.0	-0.741	13-Feb
delightfulli	0.188	365.0	196.0	2.909	15-Jul
kidnei	0.188	365.0	223.5	2.435	12-Aug
floral	0.188	365.0	198.9	2.860	18-Jul
slipperi	0.188	365.0	0.0	0.000	01-Jan
vocal	0.188	365.0	16.9	-0.291	18-Jan
win	0.188	365.0	208.0	2.702	27-Jul
2r	0.187	365.0	195.2	2.923	14-Jul
easili	0.187	365.0	210.8	2.654	30-Jul
anise	0.187	365.0	12.3	-0.211	13-Jan
whit	0.186	365.0	140.1	-2.412	20-May
2min	0.186	365.0	197.2	2.889	16-Jul
resolut	0.186	365.0	84.2	-1.449	25-Mar
abund	0.186	365.0	242.5	2.108	31-Aug
refer	0.186	365.0	62.0	-1.067	03-Mar
head	0.185	365.0	237.4	2.197	25-Aug
paddock	0.185	365.0	185.5	3.090	04-Jul
class	0.185	365.0	253.0	1.928	10-Sep
stand	0.184	365.0	187.0	3.065	06-Jul
chase	0.184	365.0	29.2	-0.503	30-Jan
assault	0.183	365.0	231.3	2.302	19-Aug
financi	0.183	365.0	76.6	-1.319	18-Mar
hurdl	0.183	365.0	30.8	-0.529	01-Feb
michaelma	0.183	365.0	260.8	1.794	18-Sep
sun	0.182	365.0	203.4	2.781	22-Jul
chorus	0.182	365.0	42.2	-0.726	12-Feb
score	0.182	365.0	216.3	2.560	04-Aug
subject	0.182	365.0	73.8	-1.270	15-Mar
quebec	0.182	365.0	214.6	2.588	03-Aug
whether	0.181	365.0	98.0	-1.688	08-Apr
fox	0.181	365.0	8.2	-0.142	09-Jan
question	0.181	365.0	80.9	-1.393	22-Mar
water	0.181	365.0	216.3	2.560	04-Aug
2ud	0.181	365.0	228.6	2.348	17-Aug
nic	0.180	365.0	207.7	2.708	27-Jul
cauliflow	0.180	365.0	221.3	2.474	09-Aug
pic	0.180	365.0	206.0	2.737	25-Jul
stallion	0.180	365.0	151.3	-2.605	31-May
meet	0.179	365.0	28.6	-0.492	30-Jan
applaus	0.179	365.0	345.9	0.328	12-Dec
reelect	0.179	365.0	68.0	-1.171	09-Mar
manoeuvr	0.178	365.0	209.6	2.676	29-Jul
mushroom	0.178	365.0	245.9	2.050	03-Sep
tup	0.178	365.0	239.3	2.164	27-Aug
thanksgiv	0.178	365.0	276.8	1.518	04-Oct
hampshir	0.178	365.0	198.9	2.860	18-Jul
deoember	0.178	365.0	351.1	0.239	17-Dec
archangel	0.177	365.0	232.3	2.284	20-Aug
chancellor	0.177	365.0	118.1	-2.033	28-Apr
expenditur	0.177	365.0	83.9	-1.445	25-Mar
breed	0.177	365.0	260.5	1.798	18-Sep
two	0.177	365.0	224.4	2.421	12-Aug
exchequ	0.177	365.0	111.8	-1.924	22-Apr
where	0.176	365.0	255.0	1.893	12-Sep
social	0.176	365.0	2.2	-0.038	03-Jan
surrei	0.176	365.0	181.3	-3.121	30-Jun
season	0.176	121.7	0.0	-0.001	-
jane	0.175	365.0	174.2	-2.999	23-Jun
damson	0.174	365.0	259.3	1.819	16-Sep
drive	0.174	365.0	214.6	2.589	03-Aug
stubbl	0.174	365.0	274.6	1.556	02-Oct
lung	0.173	365.0	5.6	-0.096	07-Jan
approv	0.173	365.0	92.4	-1.591	02-Apr
depress	0.173	2646.3	2457.6	0.448	-
dish	0.173	365.0	230.3	2.319	18-Aug
plaintiff	0.173	121.7	79.5	2.179	-
beauti	0.173	365.0	222.9	2.446	11-Aug
pytchlei	0.172	365.0	24.7	-0.425	26-Jan
blanket	0.172	365.0	339.5	0.439	05-Dec
bather	0.172	365.0	214.4	2.592	02-Aug
canva	0.172	365.0	193.1	2.960	12-Jul
broccoli	0.171	365.0	105.4	-1.814	15-Apr
commenc	0.171	365.0	226.9	2.376	15-Aug
torrent	0.170	365.0	232.6	2.279	21-Aug
flock	0.169	365.0	243.2	2.096	31-Aug
chicken	0.169	365.0	191.9	2.980	11-Jul
hall	0.169	365.0	354.3	0.184	20-Dec
juri	0.169	121.7	81.7	2.066	-
assent	0.169	365.0	150.0	-2.582	30-May
salmon	0.168	365.0	168.2	-2.895	17-Jun
overnight	0.168	365.0	187.4	3.058	06-Jul
sermon	0.168	365.0	244.2	2.080	01-Sep
azalea	0.168	365.0	126.3	-2.174	06-May
divid	0.167	365.0	144.7	-2.491	25-May
inclement	0.167	365.0	10.6	-0.183	12-Jan
mutual	0.167	365.0	6.3	-0.109	07-Jan
drought	0.167	365.0	208.1	2.700	27-Jul
rover	0.167	365.0	353.9	0.191	20-Dec
wether	0.167	365.0	294.6	1.212	22-Oct
gunn	0.166	365.0	187.3	3.059	06-Jul
quaif	0.166	365.0	186.0	3.082	05-Jul
pullet	0.166	365.0	296.7	1.175	24-Oct
strai	0.166	365.0	217.7	2.535	06-Aug
epiphani	0.166	91.3	10.7	-0.734	-
ward	0.166	365.0	307.2	0.995	03-Nov
christina	0.165	365.0	351.4	0.233	17-Dec
exot	0.165	365.0	207.7	2.707	27-Jul
compet	0.165	365.0	209.7	2.674	29-Jul
whioh	0.165	2886.8	870.8	-1.895	-
equalis	0.164	365.0	0.7	-0.011	02-Jan
pier	0.164	365.0	210.3	2.664	29-Jul
propiti	0.164	365.0	210.3	2.663	29-Jul
donat	0.164	365.0	19.5	-0.335	20-Jan
mayor	0.163	365.0	318.7	0.797	15-Nov
steepl	0.163	365.0	50.3	-0.865	20-Feb
suet	0.163	91.3	78.5	0.880	-
partaken	0.163	365.0	216.8	2.551	05-Aug
measur	0.163	365.0	113.3	-1.950	23-Apr
scrip	0.162	3175.5	545.4	-1.079	-
magic	0.162	365.0	3.9	-0.066	05-Jan
concours	0.162	365.0	199.5	2.849	18-Jul
shadi	0.162	365.0	193.7	2.949	13-Jul
woodbridg	0.161	2886.8	2797.2	0.195	-
biu	0.161	365.0	142.4	-2.452	22-May
gladioli	0.161	365.0	243.4	2.094	31-Aug
arabl	0.161	365.0	197.3	2.887	16-Jul
velvet	0.160	365.0	345.3	0.339	11-Dec
thank	0.160	365.0	2.1	-0.036	03-Jan
custodian	0.160	365.0	357.5	0.130	23-Dec
perambul	0.159	365.0	191.0	2.995	10-Jul
sabl	0.159	365.0	328.9	0.622	25-Nov
bulb	0.159	365.0	288.5	1.316	16-Oct
chamber	0.159	365.0	42.8	-0.737	13-Feb
cinderella	0.159	365.0	13.9	-0.240	15-Jan
hour	0.159	365.0	207.7	2.708	27-Jul
stone	0.159	365.0	218.1	2.529	06-Aug
mangold	0.158	365.0	291.1	1.272	18-Oct
war	0.158	2886.8	886.3	-1.929	-
hon	0.158	365.0	120.3	-2.071	30-Apr
ssec	0.157	365.0	198.0	2.875	17-Jul
against	0.157	365.0	106.8	-1.838	17-Apr
swede	0.157	365.0	316.1	0.843	12-Nov
12st	0.157	365.0	66.4	-1.142	07-Mar
petition	0.157	365.0	96.6	-1.663	07-Apr
ensu	0.157	182.5	108.7	2.539	-
cleethorp	0.156	365.0	210.4	2.661	29-Jul
sundai	0.156	365.0	216.8	2.550	05-Aug
brass	0.156	365.0	193.7	2.949	13-Jul
firesid	0.156	365.0	362.2	0.048	28-Dec
plover	0.156	365.0	14.0	-0.240	15-Jan
sergt	0.155	365.0	223.6	2.435	12-Aug
pack	0.155	365.0	360.2	0.083	26-Dec
fair	0.155	365.0	240.6	2.141	29-Aug
forward	0.155	365.0	9.3	-0.161	10-Jan
benevol	0.155	365.0	4.3	-0.074	05-Jan
judg	0.154	121.7	80.1	2.148	-
potato	0.154	365.0	235.6	2.228	24-Aug
dark	0.154	365.0	311.7	0.918	08-Nov
nisi	0.154	121.7	78.2	2.243	-
render	0.154	365.0	13.9	-0.240	15-Jan
mead	0.154	365.0	195.5	2.918	15-Jul
should	0.153	365.0	80.6	-1.388	22-Mar
hunt	0.153	365.0	31.6	-0.544	02-Feb
priu	0.153	121.7	81.6	2.067	-
would	0.153	365.0	71.7	-1.235	13-Mar
tripper	0.153	365.0	194.2	2.940	13-Jul
cloud	0.153	365.0	226.4	2.386	14-Aug
mdn	0.153	365.0	206.2	2.733	25-Jul
night	0.153	365.0	360.7	0.075	27-Dec
stori	0.153	365.0	347.0	0.309	13-Dec
hockei	0.153	365.0	1.2	-0.021	02-Jan
withdrew	0.153	365.0	134.9	-2.322	15-May
prune	0.153	365.0	6.3	-0.108	07-Jan
bai	0.152	365.0	216.4	2.558	04-Aug
fund	0.152	365.0	52.3	-0.901	22-Feb
driver	0.152	365.0	258.5	1.834	15-Sep
trench	0.152	3175.5	779.3	-1.542	-
ipswich	0.152	2886.8	2839.3	0.103	-
wreck	0.152	365.0	351.5	0.232	18-Dec
argument	0.152	365.0	86.3	-1.485	27-Mar
brown	0.151	365.0	210.0	2.668	29-Jul
lobbi	0.151	365.0	118.0	-2.031	28-Apr
isaiah	0.151	365.0	353.4	0.200	19-Dec
abl	0.150	365.0	13.3	-0.229	14-Jan
brake	0.150	365.0	216.2	2.562	04-Aug
yd	0.150	365.0	207.3	2.715	26-Jul
contralto	0.150	365.0	14.7	-0.253	16-Jan
insect	0.150	365.0	205.8	2.741	25-Jul
muslin	0.150	365.0	162.8	-2.803	12-Jun
catch	0.150	365.0	210.9	2.653	30-Jul
smith	0.149	365.0	205.5	2.746	24-Jul
volunt	0.149	2886.8	661.9	-1.441	-
item	0.149	365.0	56.5	-0.973	27-Feb
spa	0.149	365.0	201.6	2.812	21-Jul
twoyear	0.149	365.0	212.2	2.630	31-Jul
dessert	0.149	365.0	271.8	1.605	29-Sep
mlai	0.148	365.0	134.7	-2.319	15-May
analysi	0.148	365.0	183.1	3.132	02-Jul
sickl	0.148	365.0	231.7	2.294	20-Aug
submit	0.148	365.0	74.6	-1.284	16-Mar
fourth	0.148	365.0	217.2	2.544	05-Aug
handicapp	0.148	365.0	200.0	2.841	19-Jul
encamp	0.148	365.0	198.1	2.873	17-Jul
drove	0.148	365.0	221.3	2.474	09-Aug
abolish	0.147	365.0	93.5	-1.609	03-Apr
humphrei	0.147	365.0	205.7	2.742	25-Jul
wheel	0.147	365.0	219.3	2.509	07-Aug
estim	0.147	365.0	98.1	-1.689	08-Apr
wright	0.147	365.0	205.7	2.741	25-Jul
enlist	0.147	3175.5	816.1	-1.615	-
raoe	0.146	365.0	202.2	2.802	21-Jul
30th	0.146	365.0	249.4	1.990	06-Sep
sprat	0.146	365.0	362.8	0.038	29-Dec
7st	0.146	365.0	217.4	2.541	05-Aug
eaoh	0.146	3175.5	2106.1	2.116	-
leveret	0.146	365.0	248.3	2.009	05-Sep
preambl	0.146	365.0	142.2	-2.449	22-May
congreg	0.146	182.5	118.8	2.194	-
ploughmen	0.146	365.0	323.2	0.720	19-Nov
joli	0.145	365.0	186.8	3.068	06-Jul
hai	0.145	365.0	197.2	2.888	16-Jul
whist	0.145	365.0	19.5	-0.336	21-Jan
asthmat	0.145	365.0	25.2	-0.434	26-Jan
lmin	0.145	365.0	203.4	2.781	22-Jul
lord	0.144	365.0	133.3	-2.295	13-May
hornbi	0.144	365.0	186.4	3.074	05-Jul
pabi	0.144	2886.8	502.5	-1.094	-
sergeant	0.144	365.0	217.4	2.541	05-Aug
proximo	0.144	30.4	25.5	1.020	-
process	0.144	365.0	196.7	2.896	16-Jul
refere	0.143	365.0	362.4	0.044	28-Dec
lordship	0.143	121.7	75.6	2.380	-
inmat	0.143	365.0	362.6	0.041	29-Dec
pick	0.142	365.0	267.9	1.672	25-Sep
russia	0.142	2886.8	1160.1	-2.525	-
bowlei	0.142	365.0	192.4	2.971	11-Jul
missionari	0.142	182.5	127.0	1.911	-
heather	0.142	365.0	240.0	2.151	28-Aug
fell	0.142	365.0	227.4	2.369	15-Aug
neighbourhood	0.142	365.0	254.1	1.909	11-Sep
chilblain	0.142	365.0	27.4	-0.471	28-Jan
carol	0.142	365.0	364.3	0.012	30-Dec
sow	0.142	182.5	100.5	2.824	-
exist	0.142	365.0	63.4	-1.091	04-Mar
rch	0.142	365.0	76.7	-1.321	18-Mar
doc	0.141	365.0	353.8	0.192	20-Dec
involv	0.141	365.0	90.5	-1.559	01-Apr
nurserymen	0.141	365.0	223.1	2.443	11-Aug
revis	0.141	182.5	88.8	-3.059	-
incom	0.141	365.0	91.2	-1.571	01-Apr
that	0.141	365.0	50.9	-0.877	21-Feb
slide	0.140	365.0	13.5	-0.233	15-Jan
date	0.140	3175.5	888.1	-1.757	-
diagram	0.140	365.0	6.7	-0.115	08-Jan
reappoint	0.140	365.0	71.9	-1.237	13-Mar
scholar	0.140	182.5	173.3	0.316	-
covei	0.140	365.0	236.8	2.206	25-Aug
deserv	0.140	365.0	349.7	0.264	16-Dec
resum	0.139	365.0	167.9	-2.890	17-Jun
adjoin	0.139	365.0	208.1	2.701	27-Jul
seven	0.139	365.0	208.7	2.690	28-Jul
enow	0.139	365.0	29.1	-0.500	30-Jan
corp	0.139	2886.8	619.2	-1.348	-
ruu	0.139	365.0	195.1	2.925	14-Jul
stettin	0.139	365.0	220.2	2.493	08-Aug
acd	0.139	2886.8	580.9	-1.264	-
ranger	0.139	365.0	350.5	0.250	16-Dec
maggot	0.139	365.0	217.5	2.540	05-Aug
offertori	0.139	182.5	107.7	2.577	-
offici	0.138	2886.8	833.7	-1.814	-
abel	0.138	365.0	189.5	3.021	09-Jul
train	0.138	365.0	224.3	2.421	12-Aug
sheaf	0.138	365.0	238.8	2.172	27-Aug
alli	0.138	3175.5	931.9	-1.844	-
bath	0.138	365.0	196.8	2.895	16-Jul
given	0.137	365.0	23.9	-0.411	25-Jan
gazet	0.137	2886.8	574.3	-1.250	-
sampl	0.137	365.0	298.9	1.137	26-Oct
churchwarden	0.137	365.0	108.9	-1.875	19-Apr
fowl	0.137	365.0	8.2	-0.142	09-Jan
partook	0.137	365.0	222.9	2.446	11-Aug
festiv	0.137	365.0	252.8	1.932	10-Sep
bungai	0.136	2886.8	2844.6	0.092	-
seedl	0.136	365.0	192.5	2.969	12-Jul
explain	0.136	365.0	81.1	-1.397	22-Mar
spinnei	0.136	365.0	3.5	-0.060	05-Jan
cereal	0.136	365.0	233.1	2.270	21-Aug
stack	0.135	365.0	287.8	1.328	15-Oct
drunk	0.135	365.0	252.0	1.945	09-Sep
rick	0.135	365.0	256.6	1.866	14-Sep
diari	0.135	365.0	363.3	0.029	29-Dec
farmhous	0.135	365.0	198.9	2.859	18-Jul
flannel	0.135	365.0	326.9	0.657	23-Nov
hunter	0.135	365.0	196.1	2.907	15-Jul
yearold	0.135	365.0	202.9	2.791	22-Jul
barrist	0.135	365.0	273.2	1.579	30-Sep
offsid	0.134	365.0	363.3	0.028	29-Dec
sweepstak	0.134	182.5	106.6	2.614	-
militari	0.134	2886.8	831.5	-1.810	-
watson	0.134	365.0	202.0	2.805	21-Jul
thing	0.134	365.0	354.2	0.186	20-Dec
record	0.134	91.3	12.3	-0.847	-
abli	0.134	365.0	358.6	0.110	25-Dec
entitl	0.134	365.0	46.2	-0.796	16-Feb
director	0.133	182.5	52.0	-1.791	-
ploughman	0.133	365.0	308.5	0.972	05-Nov
presid	0.133	365.0	26.3	-0.452	27-Jan
we	0.133	365.0	333.7	0.539	30-Nov
argu	0.133	365.0	90.6	-1.559	01-Apr
contend	0.133	365.0	110.9	-1.909	21-Apr
shell	0.133	3175.5	817.8	-1.618	-
fleec	0.133	365.0	200.4	2.834	19-Jul
reach	0.132	365.0	233.6	2.261	22-Aug
tastefulli	0.132	91.3	4.9	-0.338	-
attewel	0.132	365.0	190.4	3.006	09-Jul
dinner	0.132	182.5	171.2	0.388	-
whitehead	0.132	365.0	194.4	2.937	13-Jul
enemi	0.132	3175.5	952.6	-1.885	-
decern	0.131	365.0	359.3	0.098	25-Dec
balsam	0.131	365.0	9.4	-0.161	10-Jan
sunstrok	0.131	365.0	208.1	2.702	27-Jul
burgess	0.131	365.0	289.2	1.305	16-Oct
displai	0.131	365.0	237.9	2.187	26-Aug
freehold	0.130	365.0	179.2	-3.085	28-Jun
dougla	0.130	365.0	198.8	2.860	18-Jul
treasur	0.130	365.0	29.1	-0.501	30-Jan
command	0.130	2886.8	958.2	-2.085	-
duck	0.130	365.0	300.4	1.112	27-Oct
clark	0.130	365.0	226.5	2.383	15-Aug
introduct	0.130	365.0	71.5	-1.231	13-Mar
scarborough	0.130	365.0	224.4	2.420	12-Aug
abil	0.129	365.0	359.4	0.097	25-Dec
cub	0.129	365.0	271.1	1.616	28-Sep
highest	0.129	365.0	244.6	2.073	02-Sep
archer	0.129	365.0	205.8	2.740	25-Jul
around	0.129	365.0	269.5	1.644	26-Sep
crab	0.129	365.0	200.5	2.832	19-Jul
statement	0.129	365.0	73.5	-1.266	15-Mar
rambl	0.129	365.0	199.8	2.843	19-Jul
off	0.129	365.0	254.7	1.899	12-Sep
prorog	0.129	365.0	231.6	2.297	20-Aug
fare	0.129	365.0	208.4	2.695	27-Jul
rapidli	0.128	365.0	225.5	2.401	14-Aug
inexpedi	0.128	365.0	122.1	-2.102	02-May
gather	0.128	365.0	266.0	1.704	23-Sep
mechan	0.128	365.0	342.9	0.381	09-Dec
2w	0.128	365.0	225.9	2.394	14-Aug
ritual	0.127	2886.8	2759.7	0.277	-
counsel	0.127	121.7	76.2	2.351	-
seri	0.127	365.0	360.0	0.086	26-Dec
objection	0.127	365.0	115.8	-1.993	26-Apr
bet	0.127	365.0	184.7	3.104	04-Jul
unfavour	0.126	365.0	234.3	2.250	22-Aug
3r	0.126	365.0	196.5	2.901	15-Jul
line	0.126	3175.5	659.4	-1.305	-
erect	0.126	365.0	209.7	2.674	29-Jul
vestri	0.126	365.0	101.3	-1.745	11-Apr
hit	0.126	365.0	199.3	2.852	18-Jul
casualti	0.126	2886.8	672.7	-1.464	-
wander	0.126	365.0	348.8	0.278	15-Dec
hyacinth	0.126	182.5	99.3	2.865	-
inquir	0.126	365.0	111.0	-1.911	21-Apr
cambridgeshir	0.126	365.0	284.8	1.381	12-Oct
surround	0.126	365.0	236.6	2.210	25-Aug
repli	0.125	365.0	95.3	-1.641	05-Apr
grow	0.125	365.0	200.3	2.835	19-Jul
poacher	0.125	365.0	337.4	0.474	03-Dec
fusili	0.125	3175.5	935.6	-1.851	-
favour	0.125	365.0	141.7	-2.439	22-May
shipwreck	0.125	365.0	364.7	0.005	31-Dec
bring	0.125	365.0	79.0	-1.360	20-Mar
salut	0.125	365.0	200.2	2.837	19-Jul
goos	0.125	365.0	321.6	0.747	18-Nov
prai	0.125	365.0	104.4	-1.797	14-Apr
residenti	0.125	365.0	175.5	-3.022	25-Jun
activ	0.125	3175.5	889.0	-1.759	-
church	0.125	182.5	128.0	1.875	-
puss	0.125	365.0	8.1	-0.139	09-Jan
ha	0.125	365.0	311.9	0.914	08-Nov
banner	0.125	365.0	206.8	2.723	26-Jul
danish	0.124	2646.3	2423.0	0.530	-
fresco	0.124	365.0	198.4	2.869	17-Jul
inferior	0.124	365.0	305.2	1.029	01-Nov
subscript	0.124	365.0	29.9	-0.515	31-Jan
peb	0.124	365.0	46.4	-0.799	16-Feb
lifeboat	0.124	365.0	358.1	0.119	24-Dec
splendid	0.124	365.0	242.1	2.116	30-Aug
wasp	0.124	365.0	237.9	2.188	26-Aug
cby	0.124	365.0	206.1	2.735	25-Jul
hirst	0.124	365.0	187.0	3.064	06-Jul
volum	0.124	365.0	3.4	-0.058	04-Jan
relat	0.123	365.0	70.4	-1.212	11-Mar
session	0.123	91.3	14.9	-1.029	-
alter	0.123	365.0	98.1	-1.689	08-Apr
abolit	0.123	365.0	97.1	-1.671	07-Apr
candl	0.123	365.0	350.5	0.250	17-Dec
near	0.123	365.0	250.8	1.965	08-Sep
sst	0.123	365.0	200.3	2.836	19-Jul
badli	0.123	365.0	227.0	2.376	15-Aug
biil	0.123	365.0	135.3	-2.328	15-May
peac	0.123	2886.8	1170.4	-2.547	-
fcr	0.123	3175.5	2227.1	1.876	-
chariti	0.123	365.0	44.9	-0.773	15-Feb
sky	0.123	365.0	211.4	2.644	30-Jul
alhambra	0.122	2886.8	2770.9	0.252	-
ran	0.122	365.0	208.4	2.695	27-Jul
sown	0.122	365.0	179.4	-3.088	28-Jun
faot	0.122	2886.8	742.4	-1.616	-
quarter	0.122	91.3	10.9	-0.751	-
cheviot	0.122	365.0	252.3	1.940	09-Sep
chair	0.122	365.0	51.3	-0.883	21-Feb
jessop	0.122	365.0	196.4	2.902	15-Jul
canter	0.122	365.0	182.6	3.140	02-Jul
taylor	0.122	365.0	211.3	2.646	30-Jul
fight	0.122	2886.8	750.5	-1.634	-
discours	0.122	365.0	246.9	2.032	04-Sep
enliven	0.122	365.0	226.3	2.387	14-Aug
31b	0.122	365.0	188.4	3.039	07-Jul
rifl	0.121	2886.8	518.1	-1.128	-
munit	0.121	3175.5	1002.5	-1.984	-
babe	0.121	365.0	9.8	-0.169	11-Jan
pasha	0.121	2646.3	1683.0	2.287	-
alleg	0.121	3175.5	2645.7	1.048	-
attract	0.121	365.0	217.5	2.540	05-Aug
confeder	0.121	2886.8	1452.8	3.121	-
wooi	0.121	2886.8	2736.0	0.328	-
mission	0.121	182.5	124.6	1.993	-
limit	0.121	3175.5	1019.8	-2.018	-
manch	0.121	3175.5	791.5	-1.566	-
expedi	0.121	365.0	104.0	-1.791	14-Apr
decor	0.121	91.3	3.9	-0.271	-
refresh	0.121	365.0	212.7	2.622	01-Aug
birthdai	0.121	182.5	148.7	1.164	-
qaeen	0.120	2886.8	607.4	-1.322	-
withdraw	0.120	365.0	114.2	-1.966	24-Apr
dividend	0.120	182.5	36.7	-1.263	-
inclem	0.120	365.0	6.9	-0.119	08-Jan
soprano	0.120	365.0	22.7	-0.390	24-Jan
santal	0.120	365.0	183.0	3.134	02-Jul
law	0.120	365.0	86.2	-1.483	27-Mar
verdict	0.120	121.7	88.6	1.708	-
mandolin	0.119	365.0	17.2	-0.296	18-Jan
macdermott	0.119	3175.5	895.1	-1.771	-
tant	0.119	3175.5	1281.7	-2.536	-
dip	0.119	365.0	229.3	2.336	17-Aug
denton	0.119	365.0	198.3	2.870	17-Jul
cliff	0.119	365.0	220.7	2.483	09-Aug
consid	0.119	365.0	86.4	-1.488	27-Mar
urg	0.119	365.0	84.2	-1.450	25-Mar
assessor	0.119	182.5	84.5	-2.909	-
cactu	0.119	365.0	217.5	2.539	05-Aug
find	0.119	365.0	347.5	0.302	13-Dec
workington	0.118	3175.5	860.4	-1.702	-
ang	0.118	365.0	223.8	2.431	12-Aug
thiev	0.118	365.0	2.5	-0.043	03-Jan
membership	0.118	365.0	78.9	-1.358	20-Mar
killick	0.118	365.0	191.0	2.995	10-Jul
xma	0.118	365.0	347.0	0.310	13-Dec
matter	0.118	365.0	52.7	-0.906	23-Feb
6st	0.117	365.0	209.4	2.678	28-Jul
41b	0.117	365.0	206.1	2.736	25-Jul
meynel	0.117	365.0	14.8	-0.255	16-Jan
advanc	0.117	3175.5	719.8	-1.424	-
danub	0.117	2886.8	892.4	-1.942	-
witb	0.117	3175.5	2033.7	2.259	-
dismiss	0.117	365.0	199.3	2.852	18-Jul
ministeri	0.117	365.0	106.6	-1.836	17-Apr
rnn	0.117	365.0	190.5	3.005	09-Jul
plenti	0.117	365.0	263.8	1.743	21-Sep
intent	0.117	365.0	93.6	-1.611	04-Apr
warfar	0.117	2886.8	733.8	-1.597	-
baen	0.117	2886.8	656.5	-1.429	-
agent	0.117	3175.5	920.7	-1.822	-
pilchard	0.116	365.0	274.7	1.555	02-Oct
aggreg	0.116	365.0	212.6	2.623	01-Aug
civic	0.116	365.0	295.3	1.200	22-Oct
sir	0.116	365.0	119.3	-2.054	29-Apr
raisin	0.116	365.0	331.7	0.573	28-Nov
soi	0.116	365.0	194.3	2.939	13-Jul
own	0.116	365.0	362.4	0.046	28-Dec
implement	0.116	365.0	212.8	2.620	01-Aug
scent	0.116	365.0	358.9	0.106	25-Dec
indict	0.116	121.7	77.5	2.280	-
parish	0.116	182.5	110.9	2.467	-
donor	0.116	365.0	355.9	0.157	22-Dec
aeronaut	0.116	365.0	223.6	2.435	12-Aug
reader	0.115	365.0	349.4	0.268	15-Dec
beaver	0.115	365.0	314.5	0.870	10-Nov
vine	0.115	365.0	200.1	2.839	19-Jul
dealt	0.115	365.0	45.7	-0.786	16-Feb
franchis	0.115	3175.5	1862.3	2.598	-
vase	0.115	365.0	209.6	2.675	29-Jul
fed	0.115	365.0	353.3	0.201	19-Dec
down	0.115	365.0	249.5	1.988	07-Sep
leicestershir	0.115	365.0	197.5	2.883	17-Jul
bw	0.115	365.0	193.8	2.947	13-Jul
guilti	0.115	121.7	78.5	2.227	-
lectern	0.115	91.3	4.3	-0.299	-
ashor	0.115	365.0	339.3	0.442	05-Dec
31st	0.115	182.5	44.1	-1.517	-
syne	0.115	365.0	15.7	-0.270	17-Jan
artilleri	0.115	3175.5	816.0	-1.615	-
save	0.115	365.0	360.0	0.087	26-Dec
tibbi	0.115	2442.7	535.9	-1.378	-
prox	0.114	30.4	24.7	1.173	-
seeker	0.114	365.0	197.6	2.881	17-Jul
sum	0.114	365.0	74.5	-1.282	15-Mar
fri	0.114	365.0	4.5	-0.078	06-Jan
them	0.114	365.0	332.1	0.567	28-Nov
suggest	0.114	365.0	77.5	-1.334	18-Mar
stormi	0.114	365.0	352.5	0.216	18-Dec
choru	0.114	365.0	32.9	-0.566	03-Feb
tunnicliff	0.113	365.0	189.0	3.030	08-Jul
haigh	0.113	365.0	185.0	3.099	04-Jul
speed	0.113	365.0	223.9	2.429	12-Aug
utensil	0.113	182.5	94.8	3.018	-
flea	0.113	365.0	185.5	3.091	04-Jul
umpir	0.113	365.0	199.0	2.857	18-Jul
amsterdam	0.113	2886.8	608.9	-1.325	-
marc	0.113	182.5	70.9	-2.441	-
thrash	0.113	365.0	264.9	1.722	22-Sep
cruso	0.113	365.0	13.9	-0.239	15-Jan
lieut	0.113	2886.8	789.7	-1.719	-
tbere	0.113	3175.5	1994.5	2.337	-
neighbour	0.113	365.0	283.3	1.407	10-Oct
hill	0.113	365.0	203.4	2.782	22-Jul
rd	0.112	3175.5	1138.2	-2.252	-
moistur	0.112	365.0	192.2	2.975	11-Jul
beccl	0.112	2886.8	2816.9	0.152	-
hoars	0.112	365.0	13.9	-0.239	15-Jan
looker	0.112	3175.5	2050.7	2.225	-
burmah	0.112	2442.7	1432.1	2.599	-
must	0.112	365.0	355.4	0.165	21-Dec
sort	0.112	365.0	320.1	0.773	16-Nov
if	0.112	365.0	44.7	-0.770	15-Feb
looal	0.112	2886.8	904.6	-1.969	-
be	0.112	365.0	80.2	-1.381	21-Mar
select	0.112	365.0	103.0	-1.774	13-Apr
how	0.112	365.0	354.5	0.181	20-Dec
cockerel	0.112	365.0	296.8	1.175	24-Oct
kind	0.112	365.0	306.6	1.006	03-Nov
martin	0.112	365.0	210.9	2.652	30-Jul
comer	0.112	365.0	214.2	2.596	02-Aug
amount	0.112	365.0	68.6	-1.182	10-Mar
ultimo	0.112	30.4	6.4	-1.326	-
gallantri	0.111	3175.5	1040.7	-2.059	-
neck	0.111	365.0	217.4	2.541	05-Aug
manslaught	0.111	121.7	85.7	1.856	-
orchid	0.111	365.0	174.2	-2.998	23-Jun
caucasian	0.111	2886.8	303.2	-0.660	-
effort	0.111	365.0	355.2	0.168	21-Dec
elsinor	0.111	365.0	211.6	2.640	31-Jul
sprout	0.111	365.0	1.4	-0.023	02-Jan
us	0.111	365.0	338.8	0.451	05-Dec
car	0.111	365.0	217.8	2.535	06-Aug
bred	0.111	365.0	258.6	1.831	16-Sep
help	0.111	365.0	347.8	0.297	14-Dec
kindli	0.111	182.5	12.8	-0.439	-
otter	0.111	365.0	186.9	3.065	06-Jul
deprec	0.110	365.0	106.6	-1.834	17-Apr
ought	0.110	365.0	71.3	-1.227	12-Mar
christ	0.110	182.5	142.1	1.392	-
undefend	0.110	121.7	79.5	2.176	-
ladi	0.110	365.0	234.8	2.241	23-Aug
cruis	0.110	365.0	195.2	2.922	14-Jul
pomad	0.110	2886.8	931.4	-2.027	-
voic	0.110	365.0	5.4	-0.093	06-Jan
timekeep	0.110	365.0	195.5	2.918	14-Jul
regiment	0.110	3175.5	801.9	-1.587	-
warden	0.110	365.0	112.8	-1.942	23-Apr
pink	0.110	365.0	176.2	-3.033	25-Jun
mav	0.110	365.0	115.6	-1.990	26-Apr
sai	0.110	365.0	340.3	0.424	06-Dec
newham	0.110	365.0	198.5	2.865	18-Jul
sward	0.110	365.0	200.3	2.836	19-Jul
battalion	0.109	2886.8	588.9	-1.282	-
convoi	0.109	2886.8	908.5	-1.977	-
dusti	0.109	365.0	186.4	3.075	05-Jul
muster	0.109	365.0	180.2	-3.102	29-Jun
morn	0.109	365.0	239.3	2.164	27-Aug
tbat	0.109	3175.5	1980.3	2.365	-
opinion	0.109	365.0	80.8	-1.391	22-Mar
speak	0.109	365.0	340.9	0.415	07-Dec
donkei	0.109	365.0	211.8	2.637	31-Jul
vermin	0.109	365.0	200.1	2.839	19-Jul
taxat	0.109	365.0	81.3	-1.400	22-Mar
elocutionist	0.109	365.0	5.6	-0.096	07-Jan
wide	0.109	365.0	222.1	2.460	10-Aug
dispos	0.109	365.0	157.5	-2.711	07-Jun
accid	0.109	365.0	246.9	2.033	04-Sep
yearli	0.109	182.5	51.6	-1.777	-
alwai	0.109	365.0	347.2	0.306	13-Dec
bulwark	0.109	365.0	3.1	-0.054	04-Jan
raid	0.109	3175.5	1006.7	-1.992	-
concur	0.108	365.0	101.4	-1.745	11-Apr
disorderli	0.108	365.0	228.5	2.350	16-Aug
priv	0.108	365.0	250.5	1.972	07-Sep
prettili	0.108	91.3	3.0	-0.208	-
bronchial	0.108	365.0	7.5	-0.129	08-Jan
control	0.108	2886.8	1226.4	-2.669	-
billiard	0.108	365.0	18.6	-0.320	20-Jan
21b	0.108	365.0	208.8	2.689	28-Jul
sandringham	0.108	365.0	349.7	0.264	16-Dec
consent	0.108	365.0	103.5	-1.782	14-Apr
tender	0.108	91.3	74.2	1.175	-
ember	0.108	365.0	326.4	0.664	22-Nov
tbei	0.107	3175.5	2038.1	2.251	-
webb	0.107	365.0	208.1	2.701	27-Jul
dusk	0.107	365.0	227.1	2.374	15-Aug
newmarket	0.107	182.5	113.8	2.366	-
food	0.107	2886.8	1180.2	-2.569	-
prise	0.107	365.0	238.1	2.184	26-Aug
cantata	0.107	365.0	52.9	-0.911	23-Feb
parliament	0.107	365.0	91.7	-1.578	02-Apr
suppli	0.107	2886.8	1220.2	-2.656	-
bowlin	0.107	365.0	196.2	2.906	15-Jul
bundl	0.107	365.0	131.8	-2.268	12-May
balliol	0.107	182.5	158.9	0.812	-
pot	0.107	365.0	215.4	2.575	03-Aug
cottesmor	0.107	365.0	358.5	0.112	25-Dec
compris	0.107	365.0	205.7	2.742	25-Jul
catarrh	0.106	365.0	17.8	-0.306	19-Jan
malt	0.106	365.0	14.5	-0.249	15-Jan
robson	0.106	365.0	204.5	2.763	23-Jul
municip	0.106	365.0	308.5	0.973	04-Nov
tyldeslei	0.106	365.0	192.5	2.970	11-Jul
children	0.106	182.5	3.9	-0.135	-
oolt	0.106	365.0	198.5	2.867	17-Jul
castl	0.106	365.0	251.5	1.954	08-Sep
sector	0.106	2886.8	783.4	-1.705	-
certain	0.106	365.0	69.6	-1.199	11-Mar
tax	0.106	365.0	87.9	-1.513	29-Mar
have	0.106	365.0	324.2	0.703	20-Nov
indisposit	0.106	365.0	39.2	-0.675	09-Feb
militar	0.106	3175.5	996.6	-1.972	-
feder	0.106	2886.8	1426.3	-3.104	-
sieg	0.106	2646.3	2075.2	1.356	-
is	0.105	121.7	6.8	-0.351	-
sure	0.105	365.0	344.2	0.358	10-Dec
hadleigh	0.105	2886.8	2844.8	0.091	-
injustic	0.105	365.0	97.6	-1.680	08-Apr
bombard	0.105	3175.5	721.7	-1.428	-
hostil	0.105	2886.8	933.7	-2.032	-
offic	0.105	3175.5	971.1	-1.922	-
bave	0.105	3175.5	1932.6	2.459	-
son	0.105	3175.5	1032.1	-2.042	-
palairet	0.105	365.0	192.8	2.964	12-Jul
health	0.105	365.0	284.3	1.389	11-Oct
magnific	0.105	365.0	225.3	2.405	13-Aug
pacha	0.105	2646.3	1706.8	2.231	-
resort	0.105	365.0	187.9	3.048	07-Jul
cox	0.105	365.0	210.0	2.668	29-Jul
clergi	0.105	182.5	130.6	1.786	-
deficit	0.105	365.0	90.4	-1.557	31-Mar
conservatori	0.104	365.0	183.8	3.119	03-Jul
morecamb	0.104	365.0	211.9	2.635	31-Jul
rout	0.104	365.0	211.9	2.635	31-Jul
perhap	0.104	365.0	336.4	0.492	02-Dec
poor	0.104	365.0	25.0	-0.431	26-Jan
sol	0.104	3175.5	995.6	-1.970	-
for	0.104	365.0	154.2	-2.655	03-Jun
riga	0.104	365.0	216.1	2.563	04-Aug
cloak	0.104	365.0	346.3	0.322	12-Dec
rev	0.104	182.5	125.0	1.980	-
alderman	0.104	365.0	336.9	0.484	03-Dec
fact	0.104	365.0	19.8	-0.341	21-Jan
mountain	0.104	365.0	254.4	1.903	11-Sep
gamekeep	0.104	365.0	350.0	0.258	16-Dec
reveil	0.104	365.0	204.1	2.769	23-Jul
sidesmen	0.104	365.0	105.3	-1.813	15-Apr
poetri	0.104	365.0	6.5	-0.111	07-Jan
game	0.104	365.0	329.5	0.612	25-Nov
crossbar	0.103	365.0	360.8	0.073	27-Dec
tribun	0.103	3175.5	1036.4	-2.051	-
gospel	0.103	182.5	127.5	1.895	-
front	0.103	3175.5	972.7	-1.925	-
crimean	0.103	2646.3	2153.9	1.169	-
regt	0.103	3175.5	906.3	-1.793	-
legisl	0.103	365.0	93.2	-1.604	03-Apr
so	0.103	365.0	345.1	0.342	11-Dec
whoop	0.103	365.0	25.1	-0.431	26-Jan
few	0.103	365.0	280.9	1.447	08-Oct
tivoli	0.103	3175.5	1244.2	-2.462	-
suffolk	0.103	2886.8	4.5	-0.010	-
strike	0.103	2442.7	1159.7	-2.983	-
needlewoman	0.102	3175.5	905.0	-1.791	-
honeymoon	0.102	365.0	216.0	2.565	04-Aug
cup	0.102	3175.5	2703.2	0.934	-
restart	0.102	365.0	358.6	0.110	25-Dec
provis	0.102	365.0	101.8	-1.753	12-Apr
medal	0.102	365.0	221.7	2.466	10-Aug
pull	0.102	365.0	236.9	2.206	25-Aug
moor	0.102	365.0	232.9	2.273	21-Aug
symphoni	0.102	365.0	14.1	-0.242	15-Jan
genesi	0.102	365.0	46.9	-0.807	17-Feb
ration	0.102	2886.8	1153.5	-2.511	-
man	0.102	365.0	309.4	0.957	05-Nov
reliev	0.102	365.0	31.2	-0.538	01-Feb
sentenc	0.102	121.7	83.0	1.998	-
sonata	0.102	365.0	18.8	-0.324	20-Jan
cutter	0.101	365.0	218.9	2.515	07-Aug
more	0.101	365.0	344.8	0.347	11-Dec
thur	0.101	365.0	18.1	-0.312	19-Jan
melford	0.101	2886.8	2661.0	0.492	-
beautifulli	0.101	365.0	238.3	2.181	26-Aug
patriot	0.101	2886.8	734.4	-1.598	-
jap	0.101	3175.5	2579.7	1.179	-
sherwin	0.101	365.0	196.7	2.896	16-Jul
vehicl	0.101	365.0	225.0	2.410	13-Aug
frontag	0.101	365.0	167.9	-2.890	17-Jun
aerial	0.101	3175.5	1150.7	-2.277	-
rufford	0.101	365.0	344.7	0.350	11-Dec
secretari	0.101	365.0	80.9	-1.393	22-Mar
manor	0.101	365.0	226.5	2.384	14-Aug
ago	0.101	365.0	319.3	0.787	15-Nov
chairman	0.101	365.0	45.2	-0.779	15-Feb
senat	0.101	365.0	63.7	-1.096	05-Mar
thresh	0.100	365.0	279.7	1.468	07-Oct
vote	0.100	365.0	81.6	-1.405	23-Mar
cadman	0.100	365.0	187.8	3.051	07-Jul
turnout	0.100	365.0	199.2	2.854	18-Jul
pleasur	0.100	365.0	253.9	1.913	11-Sep
cart	0.100	182.5	86.1	-2.966	-
surplu	0.100	365.0	88.2	-1.519	29-Mar
headquart	0.100	2886.8	719.7	-1.566	-
mistleto	0.100	365.0	357.5	0.129	23-Dec
town	0.100	365.0	312.1	0.911	08-Nov
averag	0.100	365.0	248.1	2.013	05-Sep
brigg	0.100	365.0	206.2	2.733	25-Jul
emuls	0.100	365.0	21.0	-0.361	22-Jan
oddment	0.100	182.5	35.1	-1.207	-
font	0.100	91.3	2.3	-0.160	-
colleg	0.100	182.5	161.9	0.709	-
compil	0.100	360.9	101.2	-1.762	-
foss	0.100	365.0	362.4	0.044	28-Dec
orwel	0.099	2886.8	2827.9	0.128	-
huish	0.099	369.2	264.4	1.783	-
manag	0.099	3175.5	974.2	-1.928	-
relf	0.099	365.0	193.2	2.957	12-Jul
offens	0.099	2886.8	730.6	-1.590	-
veri	0.099	365.0	301.2	1.099	28-Oct
bugler	0.099	365.0	208.3	2.698	27-Jul
moorgat	0.099	3175.5	815.3	-1.613	-
gaili	0.099	365.0	203.6	2.779	23-Jul
yeomanri	0.099	2886.8	604.3	-1.315	-
exceed	0.099	365.0	209.9	2.671	29-Jul
ont	0.099	365.0	192.7	2.966	12-Jul
bislei	0.099	365.0	185.2	3.095	04-Jul
raster	0.099	365.0	94.9	-1.634	05-Apr
auspic	0.099	365.0	360.6	0.076	27-Dec
wbo	0.099	3175.5	2103.8	2.121	-
excel	0.098	365.0	256.9	1.861	14-Sep
sixth	0.098	365.0	212.0	2.633	31-Jul
alreadi	0.098	2886.8	1023.8	-2.228	-
well	0.098	365.0	282.3	1.424	09-Oct
laid	0.098	365.0	132.0	-2.272	12-May
ingo	0.098	3175.5	648.5	-1.283	-
much	0.098	365.0	325.2	0.685	21-Nov
muoh	0.098	2886.8	929.0	-2.022	-
councillor	0.098	365.0	350.7	0.246	17-Dec
doncast	0.098	365.0	230.6	2.313	19-Aug
quadril	0.098	182.5	13.7	-0.472	-
footbal	0.098	365.0	360.1	0.084	26-Dec
dash	0.098	365.0	307.5	0.989	04-Nov
heart	0.098	365.0	330.8	0.588	27-Nov
jackson	0.098	365.0	203.9	2.773	23-Jul
attack	0.097	3175.5	887.1	-1.755	-
turk	0.097	2886.8	759.7	-1.653	-
repuls	0.097	3175.5	749.3	-1.483	-
diocesan	0.097	182.5	122.1	2.081	-
threw	0.097	365.0	220.4	2.489	08-Aug
subscrib	0.097	365.0	37.5	-0.646	08-Feb
along	0.097	365.0	246.0	2.049	03-Sep
thought	0.097	365.0	56.9	-0.979	27-Feb
team	0.097	3175.5	2593.8	1.151	-
7to	0.097	365.0	171.4	-2.950	20-Jun
comfort	0.097	3175.5	868.6	-1.719	-
sharehold	0.097	182.5	55.2	-1.902	-
inelig	0.097	2886.8	765.0	-1.665	-
order	0.097	365.0	141.6	-2.438	22-May
hare	0.097	365.0	5.2	-0.089	06-Jan
voil	0.097	365.0	165.0	-2.840	14-Jun
priz	0.097	365.0	242.9	2.103	31-Aug
temporari	0.097	3175.5	779.8	-1.543	-
thier	0.096	2886.8	1704.8	2.573	-
bxeter	0.096	3175.5	1783.7	2.754	-
manageress	0.096	3175.5	850.8	-1.683	-
each	0.096	365.0	263.8	1.742	21-Sep
hotel	0.096	365.0	208.2	2.699	27-Jul
antibili	0.096	2886.8	2350.0	1.168	-
lace	0.096	365.0	153.5	-2.642	02-Jun
omar	0.096	2442.7	2125.0	0.817	-
boer	0.096	2442.7	1808.0	1.633	-
unjust	0.096	365.0	99.0	-1.705	09-Apr
western	0.096	3175.5	867.4	-1.716	-
revenu	0.096	365.0	101.6	-1.749	12-Apr
commando	0.096	2646.3	2624.1	0.053	-
bate	0.096	365.0	190.9	2.997	10-Jul
respond	0.096	182.5	153.0	1.017	-
mani	0.096	365.0	316.8	0.829	13-Nov
concentr	0.096	2886.8	916.4	-1.995	-
french	0.096	3175.5	683.4	-1.352	-
knock	0.096	365.0	240.8	2.138	29-Aug
geeson	0.096	365.0	194.8	2.930	14-Jul
answer	0.096	365.0	91.8	-1.581	02-Apr
macedonian	0.096	2646.3	720.9	-1.712	-
tiio	0.096	2646.3	1301.1	-3.089	-
growth	0.095	365.0	227.4	2.368	15-Aug
scarciti	0.095	2886.8	945.4	-2.058	-
eight	0.095	365.0	215.2	2.578	03-Aug
serio	0.095	2886.8	2661.7	0.490	-
reduc	0.095	365.0	85.4	-1.470	26-Mar
plush	0.095	365.0	338.5	0.456	05-Dec
syring	0.095	365.0	153.6	-2.644	03-Jun
engag	0.095	3175.5	877.0	-1.735	-
swedish	0.095	3175.5	823.5	-1.629	-
wtant	0.095	3175.5	1107.5	-2.191	-
variabl	0.095	365.0	226.1	2.391	14-Aug
beetl	0.095	365.0	188.2	3.044	07-Jul
nil	0.095	365.0	362.2	0.048	28-Dec
appli	0.095	3175.5	1133.6	-2.243	-
salk	0.095	2646.3	1326.3	3.134	-
between	0.095	365.0	203.6	2.778	23-Jul
marqui	0.095	365.0	147.9	-2.546	28-May
balgui	0.095	3175.5	1117.2	-2.211	-
sugg	0.095	365.0	188.5	3.039	07-Jul
threequart	0.095	365.0	346.0	0.328	12-Dec
nobl	0.095	365.0	126.7	-2.181	07-May
who	0.095	365.0	314.1	0.876	10-Nov
compani	0.094	3175.5	809.8	-1.602	-
place	0.094	365.0	224.0	2.427	12-Aug
kent	0.094	365.0	205.8	2.740	25-Jul
barrag	0.094	2886.8	1001.9	-2.181	-
51b	0.094	365.0	206.4	2.730	25-Jul
slai	0.094	365.0	129.8	-2.235	10-May
cabul	0.094	2646.3	63.7	-0.151	-
shrapnel	0.094	3175.5	819.1	-1.621	-
drill	0.094	365.0	161.6	-2.783	11-Jun
carman	0.094	2886.8	1337.4	-2.911	-
fatal	0.094	365.0	251.5	1.953	09-Sep
passiv	0.094	2886.8	2031.3	1.862	-
temp	0.094	3175.5	954.0	-1.888	-
licenc	0.094	182.5	75.8	-2.609	-
silcock	0.094	365.0	213.6	2.606	02-Aug
bucharest	0.094	2886.8	795.0	-1.730	-
vals	0.094	182.5	15.8	-0.543	-
hog	0.094	365.0	86.5	-1.489	28-Mar
view	0.094	365.0	107.6	-1.852	18-Apr
dcc	0.094	365.0	356.8	0.142	23-Dec
frere	0.094	2442.7	1406.3	2.666	-
rifleman	0.094	2886.8	794.5	-1.729	-
zephyr	0.094	365.0	175.1	-3.014	24-Jun
austria	0.094	1984.7	930.3	-2.945	-
stream	0.093	365.0	221.6	2.468	10-Aug
clean	0.093	365.0	208.2	2.699	27-Jul
oper	0.093	2886.8	1108.6	-2.413	-
botan	0.093	365.0	193.2	2.957	12-Jul
world	0.093	365.0	332.5	0.560	28-Nov
chamberlain	0.093	3175.5	2531.6	1.274	-
richardson	0.093	365.0	210.9	2.652	30-Jul
roast	0.093	365.0	357.5	0.130	23-Dec
cf	0.093	3175.5	2142.5	2.044	-
lot	0.093	365.0	196.3	2.904	15-Jul
millineri	0.093	182.5	115.1	2.322	-
hartlei	0.093	3175.5	859.3	-1.700	-
pig	0.093	365.0	319.0	0.791	15-Nov
stowmarket	0.093	2886.8	2855.3	0.069	-
staff	0.093	3175.5	853.9	-1.690	-
inconsist	0.093	365.0	106.9	-1.841	17-Apr
murrel	0.093	365.0	194.4	2.936	13-Jul
rhondda	0.093	2442.7	593.4	-1.526	-
lyric	0.093	3175.5	1109.4	-2.195	-
phlegm	0.093	365.0	2.1	-0.037	03-Jan
needlework	0.093	365.0	244.6	2.073	02-Sep
cloth	0.093	365.0	359.9	0.087	26-Dec
aldermen	0.093	365.0	331.5	0.576	28-Nov
victori	0.093	365.0	234.4	2.247	22-Aug
overflow	0.093	365.0	334.6	0.523	01-Dec
bibl	0.093	182.5	127.7	1.886	-
licens	0.093	182.5	76.2	-2.623	-
thornton	0.092	365.0	205.4	2.748	24-Jul
what	0.092	365.0	16.3	-0.280	17-Jan
transform	0.092	365.0	363.6	0.024	30-Dec
sh	0.092	2886.8	2489.7	0.864	-
picker	0.092	365.0	221.2	2.475	09-Aug
oarri	0.092	2886.8	853.8	-1.858	-
matine	0.092	3175.5	1011.5	-2.001	-
sanction	0.092	365.0	107.4	-1.849	17-Apr
sec	0.092	2886.8	571.1	-1.243	-
orchestr	0.092	365.0	23.5	-0.405	25-Jan
prospect	0.092	365.0	194.6	2.933	14-Jul
outbuild	0.092	365.0	184.2	3.113	03-Jul
oattl	0.092	3175.5	2030.0	2.267	-
waugh	0.092	365.0	198.1	2.873	17-Jul
parliamentari	0.092	365.0	100.3	-1.727	10-Apr
presenc	0.092	365.0	235.3	2.232	23-Aug
requir	0.092	3175.5	1055.0	-2.088	-
mesopotamia	0.092	3175.5	1203.2	-2.381	-
pte	0.092	3175.5	922.6	-1.825	-
cholera	0.092	365.0	253.4	1.920	10-Sep
publio	0.091	2886.8	891.9	-1.941	-
oud	0.091	2886.8	2356.5	1.154	-
might	0.091	365.0	51.0	-0.878	21-Feb
2ad	0.091	365.0	216.4	2.559	04-Aug
varieti	0.091	365.0	248.1	2.013	05-Sep
baltic	0.091	3175.5	522.4	-1.034	-
reason	0.091	365.0	72.0	-1.240	13-Mar
vocalist	0.091	2886.8	2709.8	0.385	-
pippin	0.091	365.0	317.9	0.810	14-Nov
despatch	0.091	2886.8	1048.0	-2.281	-
written	0.091	365.0	10.0	-0.173	11-Jan
west	0.091	3175.5	779.2	-1.542	-
mildew	0.091	365.0	233.9	2.257	22-Aug
absente	0.091	2886.8	795.1	-1.730	-
zurich	0.091	2646.3	775.4	-1.841	-
reward	0.091	365.0	309.8	0.950	06-Nov
waß	0.091	2886.8	514.1	-1.119	-
gaieti	0.091	3175.5	781.5	-1.546	-
relief	0.091	365.0	31.0	-0.534	01-Feb
burmes	0.091	2442.7	1322.1	2.882	-
spr	0.091	3175.5	1172.4	-2.320	-
tull	0.091	365.0	132.5	-2.281	12-May
fill	0.091	365.0	321.4	0.750	17-Nov
shallot	0.091	182.5	43.5	-1.499	-
principl	0.091	365.0	100.5	-1.730	11-Apr
archdeacon	0.091	182.5	136.9	1.570	-
cardiff	0.091	2442.7	581.3	-1.495	-
dai	0.090	365.0	216.9	2.550	05-Aug
squirrel	0.090	365.0	311.2	0.926	07-Nov
mover	0.090	365.0	78.4	-1.349	19-Mar
tenant	0.090	2268.2	821.0	-2.274	-
ept	0.090	182.5	72.0	-2.479	-
worthi	0.090	365.0	315.3	0.855	11-Nov
calf	0.090	365.0	233.3	2.267	21-Aug
system	0.090	365.0	70.4	-1.213	11-Mar
chees	0.090	365.0	271.7	1.606	29-Sep
drift	0.090	365.0	14.2	-0.244	15-Jan
tbeir	0.090	3175.5	1939.7	2.445	-
receiv	0.090	2886.8	877.5	-1.910	-
watt	0.090	365.0	210.8	2.654	30-Jul
oaus	0.090	2886.8	763.5	-1.662	-
steamboat	0.090	365.0	206.4	2.730	25-Jul
prorogu	0.090	365.0	259.8	1.811	17-Sep
disestablish	0.090	3175.5	2426.5	1.482	-
rickabi	0.090	365.0	201.4	2.816	20-Jul
revu	0.090	3175.5	646.1	-1.278	-
therefor	0.090	365.0	61.8	-1.065	03-Mar
comic	0.090	2886.8	2595.3	0.634	-
diss	0.090	2886.8	51.4	-0.112	-
to	0.090	365.0	61.9	-1.066	03-Mar
breath	0.090	365.0	3.7	-0.063	05-Jan
larch	0.090	365.0	49.7	-0.855	20-Feb
wool	0.090	365.0	169.1	-2.911	18-Jun
liad	0.090	2646.3	1130.7	-2.685	-
leach	0.089	365.0	205.1	2.752	24-Jul
bonu	0.089	3175.5	1196.0	-2.366	-
notch	0.089	360.9	260.1	1.755	-
butt	0.089	365.0	194.0	2.944	13-Jul
braveri	0.089	2886.8	818.0	-1.780	-
agst	0.089	182.5	99.1	2.871	-
submarin	0.089	3175.5	857.6	-1.697	-
letter	0.089	365.0	12.3	-0.212	13-Jan
coe	0.089	365.0	196.9	2.893	16-Jul
wich	0.089	2886.8	2755.1	0.287	-
veto	0.089	3175.5	2099.5	2.129	-
she	0.089	3175.5	2847.8	0.648	-
indispens	0.089	3175.5	775.2	-1.534	-
spinach	0.089	365.0	153.6	-2.644	03-Jun
nor	0.089	365.0	349.7	0.264	16-Dec
thompson	0.089	365.0	200.6	2.829	20-Jul
convei	0.089	365.0	236.7	2.209	25-Aug
renew	0.089	182.5	68.6	-2.363	-
clever	0.089	2886.8	2634.3	0.550	-
luxembourg	0.089	2886.8	1624.2	2.748	-
show	0.089	365.0	237.6	2.193	26-Aug
novelti	0.089	2886.8	2664.8	0.483	-
91b	0.089	365.0	192.1	2.977	11-Jul
roundabout	0.089	365.0	194.1	2.942	13-Jul
armv	0.089	3175.5	923.8	-1.828	-
steal	0.089	91.3	8.6	-0.595	-
rhode	0.089	365.0	184.8	3.102	04-Jul
detail	0.089	365.0	120.7	-2.079	01-May
foster	0.089	365.0	198.6	2.864	18-Jul
travel	0.089	365.0	255.8	1.879	13-Sep
brewster	0.088	182.5	57.5	-1.981	-
legislatur	0.088	365.0	84.5	-1.455	26-Mar
proprietress	0.088	3175.5	779.2	-1.542	-
wass	0.088	365.0	183.1	3.131	02-Jul
troop	0.088	2886.8	897.5	-1.954	-
didcott	0.088	3175.5	1091.5	-2.160	-
brockwel	0.088	365.0	186.8	3.068	06-Jul
justic	0.088	365.0	69.4	-1.195	10-Mar
pettitt	0.088	2886.8	2347.7	1.173	-
societi	0.088	182.5	136.6	1.580	-
truste	0.088	365.0	70.8	-1.219	12-Mar
centr	0.088	365.0	333.0	0.551	29-Nov
shorthorn	0.088	365.0	262.7	1.762	20-Sep
hospit	0.088	2886.8	787.7	-1.714	-
leopoldina	0.088	2886.8	2775.5	0.242	-
injur	0.088	365.0	248.1	2.013	05-Sep
uncut	0.088	365.0	248.9	1.998	06-Sep
promin	0.088	365.0	342.7	0.383	09-Dec
arriv	0.088	365.0	225.7	2.398	14-Aug
bureau	0.088	3175.5	910.1	-1.801	-
indulg	0.087	182.5	14.3	-0.492	-
captur	0.087	3175.5	949.2	-1.878	-
gunfir	0.087	3175.5	1008.3	-1.995	-
assig	0.087	2886.8	1755.1	2.463	-
necess	0.087	365.0	55.2	-0.949	25-Feb
doll	0.087	182.5	170.1	0.426	-
crimea	0.087	2646.3	1865.8	1.853	-
poverti	0.087	365.0	4.3	-0.074	05-Jan
sojourn	0.087	365.0	244.5	2.074	02-Sep
interv	0.087	360.9	315.5	0.789	-
comedian	0.087	3175.5	993.1	-1.965	-
topic	0.087	365.0	362.7	0.040	29-Dec
been	0.087	2886.8	1110.1	-2.416	-
nation	0.087	2886.8	1285.1	-2.797	-
ebor	0.087	365.0	221.0	2.479	09-Aug
lanc	0.087	3175.5	824.3	-1.631	-
cello	0.087	365.0	28.7	-0.493	30-Jan
hermit	0.087	2442.7	1543.4	2.313	-
battlefield	0.087	2886.8	706.6	-1.538	-
sell	0.087	182.5	95.5	2.997	-
bomb	0.087	3175.5	911.6	-1.804	-
5d	0.087	2646.3	126.5	-0.300	-
modifi	0.087	365.0	98.0	-1.687	08-Apr
as	0.087	365.0	12.7	-0.219	14-Jan
exempt	0.087	2886.8	761.8	-1.658	-
iremong	0.087	365.0	187.5	3.055	07-Jul
trott	0.087	365.0	192.3	2.973	11-Jul
beaten	0.087	365.0	223.8	2.430	12-Aug
russel	0.087	365.0	130.9	-2.252	11-May
wbich	0.087	3175.5	1953.1	2.419	-
half	0.086	182.5	65.8	-2.267	-
reconnoitr	0.086	2886.8	909.1	-1.979	-
synod	0.086	182.5	119.7	2.162	-
it	0.086	365.0	30.8	-0.530	01-Feb
prof	0.086	2886.8	2629.2	0.561	-
tea	0.086	182.5	10.2	-0.350	-
ratepay	0.086	182.5	107.7	2.576	-
work	0.086	365.0	355.3	0.168	21-Dec
61b	0.086	365.0	200.1	2.838	19-Jul
comp	0.086	2886.8	2551.3	0.730	-
seventh	0.086	365.0	208.2	2.700	27-Jul
thrown	0.086	365.0	235.5	2.229	24-Aug
explan	0.086	365.0	86.2	-1.483	27-Mar
von	0.086	3175.5	967.7	-1.915	-
tower	0.086	365.0	218.6	2.519	07-Aug
copyhold	0.086	365.0	181.3	-3.121	30-Jun
dust	0.086	365.0	173.5	-2.987	23-Jun
kar	0.086	2646.3	2002.4	1.529	-
petersburg	0.086	3175.5	80.6	-0.160	-
barn	0.086	365.0	204.0	2.771	23-Jul
tackl	0.086	369.2	65.6	-1.117	-
harrison	0.086	365.0	211.2	2.647	30-Jul
dennett	0.085	365.0	191.7	2.984	11-Jul
tri	0.085	365.0	3.5	-0.061	05-Jan
thei	0.085	365.0	358.0	0.121	24-Dec
homestead	0.085	365.0	202.8	2.792	22-Jul
hornet	0.085	365.0	350.5	0.250	16-Dec
tbi	0.085	3175.5	1886.6	2.550	-
commerc	0.085	365.0	29.7	-0.512	31-Jan
lx	0.085	2646.3	1126.4	-2.674	-
bim	0.085	3175.5	1981.6	2.362	-
blackpool	0.085	365.0	219.6	2.502	08-Aug
elect	0.085	365.0	52.2	-0.899	22-Feb
121b	0.085	365.0	199.8	2.844	19-Jul
fby	0.085	365.0	199.6	2.847	19-Jul
theatr	0.085	3175.5	938.6	-1.857	-
natal	0.085	2442.7	1715.9	1.870	-
annual	0.085	365.0	76.9	-1.323	18-Mar
region	0.085	3175.5	928.5	-1.837	-
jephson	0.085	365.0	183.2	3.130	02-Jul
emmett	0.085	365.0	206.1	2.735	25-Jul
dixon	0.085	365.0	200.5	2.832	19-Jul
disengag	0.085	3175.5	837.8	-1.658	-
column	0.085	2886.8	810.2	-1.763	-
tuni	0.085	2886.8	2340.9	1.188	-
choir	0.085	91.3	5.9	-0.404	-
loat	0.085	365.0	205.7	2.743	25-Jul
trowel	0.085	365.0	194.9	2.929	14-Jul
tuber	0.085	365.0	252.7	1.934	10-Sep
slipper	0.085	365.0	350.6	0.247	17-Dec
formerli	0.085	2442.7	625.8	-1.610	-
our	0.085	2886.8	891.3	-1.940	-
wolv	0.085	365.0	10.5	-0.181	11-Jan
agenc	0.085	3175.5	931.1	-1.842	-
pupil	0.085	91.3	1.7	-0.114	-
reoeiv	0.085	2886.8	846.1	-1.842	-
heifer	0.085	73.0	57.0	1.380	-
robinson	0.084	365.0	207.1	2.718	26-Jul
8st	0.084	365.0	203.6	2.779	23-Jul
discharg	0.084	2886.8	1154.1	-2.512	-
pleasantli	0.084	365.0	186.7	3.070	06-Jul
ball	0.084	182.5	15.3	-0.528	-
fortif	0.084	2646.3	1857.3	1.873	-
modder	0.084	2646.3	2413.0	0.554	-
farmer	0.084	2646.3	340.4	-0.808	-
tbe	0.084	3175.5	2109.6	2.109	-
russian	0.084	2268.2	2231.7	0.101	-
histori	0.084	365.0	351.2	0.238	17-Dec
vienna	0.084	2268.2	2225.5	0.118	-
entent	0.084	3175.5	999.0	-1.977	-
smethwick	0.084	3175.5	775.7	-1.535	-
har	0.084	365.0	211.4	2.644	30-Jul
hast	0.084	3175.5	1014.1	-2.007	-
return	0.084	365.0	240.6	2.142	29-Aug
101b	0.084	365.0	190.5	3.003	10-Jul
prosecut	0.084	121.7	75.3	2.396	-
constantinopl	0.084	2886.8	1079.1	-2.349	-
montpelli	0.084	3175.5	1891.7	2.540	-
bridgend	0.084	2442.7	598.2	-1.539	-
oas	0.084	2886.8	906.5	-1.973	-
eastbourn	0.084	2886.8	2832.5	0.118	-
suez	0.084	2268.2	1301.3	2.678	-
steyn	0.084	2886.8	306.8	-0.668	-
com	0.084	2646.3	1166.1	-2.769	-
patronis	0.084	365.0	214.0	2.600	02-Aug
minstrel	0.084	2886.8	2581.2	0.665	-
assis	0.084	121.7	79.8	2.161	-
enfranchis	0.084	3175.5	1904.9	2.514	-
defens	0.083	2886.8	798.8	-1.739	-
legalis	0.083	365.0	104.4	-1.796	14-Apr
evict	0.083	2442.7	1845.5	1.536	-
ural	0.083	2886.8	2386.6	1.089	-
111b	0.083	365.0	204.7	2.759	24-Jul
sebastopol	0.083	2886.8	1309.5	-2.850	-
herat	0.083	2117.0	1313.1	2.386	-
right	0.083	365.0	79.6	-1.370	21-Mar
reviv	0.083	2886.8	2454.8	0.940	-
bride	0.083	365.0	214.6	2.590	03-Aug
parkyn	0.083	2886.8	2458.9	0.931	-
vicarag	0.083	365.0	221.8	2.465	10-Aug
circassian	0.083	2646.3	1790.4	2.032	-
vaal	0.083	2442.7	1717.8	1.865	-
chatterton	0.083	365.0	187.8	3.050	07-Jul
serv	0.083	2886.8	700.4	-1.524	-
messiah	0.083	91.3	84.2	0.485	-
sheep	0.083	365.0	259.6	1.815	17-Sep
bridegroom	0.083	365.0	214.6	2.589	03-Aug
parslei	0.083	365.0	205.1	2.753	24-Jul
holli	0.083	182.5	179.8	0.094	-
afghan	0.083	2442.7	1257.8	3.048	-
poland	0.083	2886.8	1222.7	-2.661	-
like	0.083	365.0	340.1	0.428	06-Dec
industri	0.083	3175.5	2419.2	1.496	-
galicia	0.083	3175.5	603.5	-1.194	-
hallam	0.083	365.0	182.4	-3.139	01-Jul
cn	0.083	2646.3	1251.5	-2.971	-
entrant	0.082	369.2	270.3	1.684	-
constantin	0.082	3175.5	681.7	-1.349	-
flat	0.082	365.0	171.1	-2.946	20-Jun
thb	0.082	2886.8	472.5	-1.028	-
regret	0.082	365.0	49.3	-0.849	19-Feb
across	0.082	365.0	284.8	1.381	12-Oct
khan	0.082	2646.3	222.8	-0.529	-
baok	0.082	2886.8	805.6	-1.753	-
reduct	0.082	365.0	87.5	-1.507	29-Mar
rk	0.082	2117.0	1632.2	1.439	-
why	0.082	365.0	37.0	-0.637	07-Feb
summit	0.082	365.0	233.4	2.265	21-Aug
applv	0.082	3175.5	1150.5	-2.276	-
unsettl	0.082	365.0	214.3	2.593	02-Aug
violoncello	0.082	365.0	24.4	-0.421	25-Jan
shaw	0.082	365.0	209.9	2.670	29-Jul
deplet	0.082	3175.5	1026.9	-2.032	-
sweden	0.082	3175.5	598.4	-1.184	-
parthenon	0.082	3175.5	821.3	-1.625	-
soudan	0.082	2646.3	1884.1	1.810	-
poultri	0.082	365.0	311.8	0.915	08-Nov
llandudno	0.082	365.0	215.6	2.572	04-Aug
warsaw	0.082	3175.5	323.4	-0.640	-
saltpetr	0.082	2886.8	1448.2	3.131	-
give	0.082	365.0	30.2	-0.521	31-Jan
varieg	0.082	365.0	254.4	1.903	11-Sep
fail	0.082	365.0	362.0	0.052	28-Dec
kaiser	0.082	3175.5	1057.7	-2.093	-
botha	0.081	2646.3	64.6	-0.153	-
wera	0.081	2886.8	538.9	-1.173	-
poem	0.081	365.0	4.0	-0.069	05-Jan
section	0.081	365.0	229.6	2.331	18-Aug
dancer	0.081	2886.8	2716.6	0.371	-
husbandri	0.081	365.0	273.5	1.575	30-Sep
wainwright	0.081	360.9	73.4	-1.279	-
blanca	0.081	2886.8	2789.1	0.213	-
cpl	0.081	2886.8	733.2	-1.596	-
pen	0.081	365.0	289.7	1.296	17-Oct
feeder	0.081	365.0	341.8	0.399	08-Dec
seen	0.081	365.0	266.3	1.700	23-Sep
swath	0.081	365.0	200.3	2.835	19-Jul
syndic	0.081	2886.8	2285.7	1.308	-
offioer	0.081	2886.8	919.2	-2.001	-
telegram	0.081	2886.8	829.9	-1.806	-
burden	0.081	365.0	69.9	-1.203	11-Mar
prosper	0.081	365.0	336.0	0.498	02-Dec
resign	0.081	365.0	51.5	-0.887	22-Feb
sole	0.081	2886.8	2573.0	0.683	-
alabama	0.081	3175.5	613.6	-1.214	-
meu	0.081	3175.5	1446.5	-2.862	-
egypt	0.081	2646.3	1657.4	2.348	-
minut	0.081	365.0	197.8	2.878	17-Jul
operat	0.081	2886.8	2636.0	0.546	-
ba	0.081	3175.5	1789.4	2.743	-
capsiz	0.081	365.0	218.2	2.528	06-Aug
grigg	0.081	365.0	212.3	2.629	31-Jul
bread	0.081	2886.8	1052.1	-2.290	-
laager	0.080	2646.3	2634.1	0.029	-
conscript	0.080	3175.5	845.9	-1.674	-
men	0.080	2886.8	859.9	-1.872	-
crew	0.080	365.0	350.7	0.246	17-Dec
pianist	0.080	365.0	359.9	0.087	26-Dec
insur	0.080	2886.8	2069.2	1.780	-
jarvi	0.080	365.0	200.2	2.836	19-Jul
barrel	0.080	2442.7	1932.0	1.314	-
choral	0.080	182.5	117.4	2.240	-
hay	0.080	365.0	196.2	2.906	15-Jul
prr	0.080	2117.0	1699.0	1.241	-
burlesqu	0.080	2886.8	2720.6	0.362	-
unconvert	0.080	365.0	363.4	0.027	29-Dec
feloni	0.080	121.7	79.4	2.182	-
airmen	0.080	3175.5	1097.2	-2.171	-
cannot	0.080	365.0	343.9	0.363	10-Dec
silver	0.080	365.0	236.9	2.204	25-Aug
finland	0.080	2886.8	1281.7	-2.790	-
farm	0.080	365.0	251.3	1.957	08-Sep
trad	0.080	1984.7	1119.7	2.738	-
mold	0.080	365.0	187.7	3.051	07-Jul
complain	0.080	365.0	193.9	2.945	13-Jul
great	0.080	365.0	326.9	0.656	23-Nov
rayon	0.080	3175.5	82.4	-0.163	-
desir	0.080	365.0	86.9	-1.496	28-Mar
height	0.080	365.0	244.3	2.078	01-Sep
tale	0.080	365.0	350.7	0.246	17-Dec
glad	0.080	365.0	356.6	0.144	23-Dec
spent	0.080	182.5	21.7	-0.746	-
civilian	0.079	3175.5	1131.3	-2.238	-
leagu	0.079	3175.5	2754.5	0.833	-
unrest	0.079	2442.7	1059.6	-2.726	-
14d	0.079	2886.8	455.0	-0.990	-
peti	0.079	365.0	109.5	-1.885	20-Apr
prospectu	0.079	3175.5	735.0	-1.454	-
mesdam	0.079	2886.8	2326.8	1.219	-
varna	0.079	2886.8	1068.2	-2.325	-
said	0.079	121.7	69.9	2.671	-
someth	0.079	365.0	349.9	0.260	16-Dec
patrol	0.079	3175.5	1122.5	-2.221	-
wav	0.079	2646.3	1294.6	-3.074	-
shade	0.079	365.0	202.4	2.800	21-Jul
roker	0.079	3175.5	2207.9	1.914	-
furnitur	0.079	182.5	97.9	2.911	-
stoll	0.079	3175.5	1020.1	-2.018	-
duma	0.079	3175.5	703.8	-1.393	-
albion	0.079	365.0	360.8	0.072	27-Dec
cossack	0.079	2886.8	1330.2	-2.895	-
tarrant	0.079	365.0	192.6	2.968	12-Jul
daft	0.079	365.0	201.6	2.813	21-Jul
meus	0.079	3175.5	852.6	-1.687	-
fortun	0.079	365.0	295.9	1.189	23-Oct
mortar	0.079	3175.5	944.8	-1.869	-
speech	0.079	365.0	38.9	-0.669	09-Feb
oalv	0.079	3175.5	1913.8	2.496	-
extens	0.079	2268.2	1583.6	1.896	-
131b	0.079	365.0	207.3	2.714	26-Jul
stale	0.079	2268.2	331.8	-0.919	-
compens	0.079	365.0	111.6	-1.921	22-Apr
athlet	0.079	369.2	7.1	-0.122	-
itant	0.079	3175.5	1229.0	-2.432	-
ohair	0.079	3175.5	2288.2	1.756	-
need	0.079	365.0	363.9	0.019	30-Dec
washington	0.078	3175.5	513.9	-1.017	-
gener	0.078	2646.3	2238.1	0.969	-
sepoi	0.078	2646.3	129.9	-0.308	-
repast	0.078	369.2	125.9	-2.142	-
exor	0.078	2886.8	2555.4	0.721	-
iho	0.078	2646.3	1366.7	3.038	-
71b	0.078	182.5	99.5	2.856	-
alpin	0.078	365.0	220.5	2.488	08-Aug
adj	0.078	1984.7	990.0	-3.134	-
mangel	0.078	182.5	118.9	2.188	-
banjo	0.078	365.0	23.0	-0.396	24-Jan
hear	0.078	365.0	18.5	-0.318	19-Jan
pood	0.078	2646.3	1055.9	-2.507	-
storer	0.078	365.0	186.2	3.078	05-Jul
burrow	0.078	365.0	203.8	2.776	23-Jul
machin	0.078	365.0	212.3	2.629	31-Jul
2d	0.078	365.0	210.9	2.653	30-Jul
collei	0.078	3175.5	385.6	-0.763	-
cannon	0.078	365.0	210.6	2.657	30-Jul
deput	0.078	365.0	56.5	-0.972	26-Feb
intellectu	0.078	365.0	341.5	0.405	07-Dec
numer	0.078	365.0	237.0	2.204	25-Aug
ypre	0.078	3175.5	872.1	-1.726	-
influx	0.078	365.0	199.8	2.844	19-Jul
magazin	0.078	30.4	6.1	-1.252	-
account	0.078	365.0	71.0	-1.223	12-Mar
hearer	0.078	365.0	335.7	0.504	02-Dec
millwal	0.078	365.0	1.8	-0.031	03-Jan
isl	0.078	365.0	205.7	2.743	25-Jul
lockwood	0.078	365.0	195.0	2.927	14-Jul
buckenham	0.078	365.0	197.4	2.885	16-Jul
commun	0.078	2268.2	1558.0	1.967	-
tank	0.078	3175.5	1370.9	-2.713	-
oxen	0.078	365.0	326.4	0.664	22-Nov
tlio	0.078	2646.3	1389.8	2.983	-
auction	0.078	365.0	182.8	3.136	02-Jul
booth	0.078	365.0	210.9	2.652	30-Jul
burgher	0.078	2442.7	1784.7	1.692	-
wrestl	0.077	365.0	187.1	3.062	06-Jul
mention	0.077	365.0	1.5	-0.025	02-Jan
newest	0.077	182.5	127.4	1.896	-
heartili	0.077	365.0	343.2	0.374	09-Dec
here	0.077	365.0	293.6	1.229	21-Oct
posit	0.077	2886.8	824.2	-1.794	-
rwt	0.077	2117.0	1755.4	1.073	-
expeditionari	0.077	2886.8	434.5	-0.946	-
bestwick	0.077	365.0	185.6	3.088	05-Jul
cloverse	0.077	365.0	47.8	-0.823	18-Feb
suoh	0.077	3175.5	2185.7	1.958	-
al2	0.077	365.0	42.6	-0.733	13-Feb
servitud	0.077	121.7	80.6	2.119	-
tenor	0.077	365.0	29.4	-0.506	30-Jan
oet	0.077	365.0	283.2	1.407	10-Oct
cuban	0.077	2886.8	2525.0	0.787	-
wage	0.077	2442.7	1151.3	-2.961	-
charlesworth	0.077	365.0	181.1	-3.117	30-Jun
aotion	0.077	2886.8	785.0	-1.709	-
propag	0.077	365.0	277.0	1.514	04-Oct
admiralti	0.077	2886.8	870.4	-1.895	-
devic	0.077	365.0	249.0	1.997	06-Sep
wabash	0.077	3175.5	2342.4	1.648	-
met	0.077	3175.5	2475.8	1.384	-
howl	0.077	365.0	203.9	2.774	23-Jul
censu	0.077	1221.3	616.6	3.111	-
rough	0.077	365.0	326.0	0.672	22-Nov
hydropath	0.077	3175.5	754.9	-1.494	-
address	0.077	3175.5	946.7	-1.873	-
anoth	0.077	365.0	332.2	0.564	28-Nov
squadron	0.077	365.0	202.0	2.806	21-Jul
music	0.077	2886.8	2626.0	0.568	-
concerto	0.077	365.0	16.5	-0.283	17-Jan
ondon	0.077	3175.5	1157.5	-2.290	-
gorman	0.077	3175.5	942.3	-1.865	-
ditto	0.077	365.0	242.8	2.104	31-Aug
deaneri	0.077	182.5	132.8	1.710	-
vra	0.077	2646.3	1119.5	-2.658	-
lesson	0.077	365.0	291.0	1.274	18-Oct
capetown	0.077	2442.7	1777.1	1.712	-
communist	0.077	2886.8	1901.7	2.144	-
permiss	0.077	365.0	186.1	3.079	05-Jul
cornfield	0.077	365.0	220.8	2.483	09-Aug
financ	0.077	365.0	82.4	-1.419	23-Mar
tlw	0.077	2117.0	1606.7	1.515	-
prem	0.077	3175.5	516.4	-1.022	-
forecast	0.077	2886.8	2257.7	1.369	-
quilt	0.077	365.0	325.3	0.684	21-Nov
tast	0.076	365.0	336.7	0.488	03-Dec
moorhous	0.076	365.0	185.0	3.098	04-Jul
homest	0.076	365.0	347.0	0.311	13-Dec
believ	0.076	365.0	24.5	-0.422	25-Jan
hostess	0.076	182.5	0.9	-0.032	-
tennesse	0.076	3175.5	672.5	-1.331	-
hendon	0.076	3175.5	2355.3	1.623	-
pictori	0.076	2886.8	2621.3	0.578	-
afghanistan	0.076	2646.3	63.1	-0.150	-
live	0.076	365.0	308.4	0.974	04-Nov
bili	0.076	365.0	133.8	-2.304	14-May
carniv	0.076	360.9	202.4	2.759	-
applic	0.076	3175.5	943.1	-1.866	-
tun	0.076	2886.8	2560.9	0.709	-
such	0.076	365.0	40.6	-0.699	11-Feb
radiu	0.076	365.0	220.8	2.482	09-Aug
acced	0.076	365.0	109.7	-1.888	20-Apr
realm	0.076	2646.3	403.0	-0.957	-
lofthous	0.076	3175.5	1323.1	-2.618	-
madden	0.076	369.2	288.4	1.375	-
circu	0.076	3175.5	932.2	-1.845	-
california	0.076	2886.8	2667.2	0.478	-
threaten	0.076	365.0	233.5	2.264	21-Aug
3w	0.076	365.0	225.4	2.402	13-Aug
armenia	0.076	2268.2	1628.8	1.771	-
janu	0.076	365.0	14.5	-0.249	15-Jan
funniest	0.076	3175.5	805.6	-1.594	-
wbioh	0.076	2646.3	2351.0	0.701	-
home	0.076	2646.3	2410.8	0.559	-
glorious	0.076	365.0	200.7	2.828	20-Jul
rr	0.076	2117.0	1653.3	1.376	-
berber	0.076	2442.7	656.8	-1.689	-
boi	0.076	365.0	231.7	2.294	20-Aug
laden	0.076	365.0	327.3	0.650	23-Nov
ascend	0.076	365.0	242.9	2.102	31-Aug
hardi	0.076	365.0	191.1	2.994	10-Jul
eschalot	0.076	365.0	218.4	2.524	06-Aug
jupp	0.076	365.0	198.6	2.865	18-Jul
prf	0.076	3175.5	1070.0	-2.117	-
birmingham	0.076	3175.5	662.5	-1.311	-
joint	0.076	2442.7	797.7	-2.052	-
southdown	0.076	365.0	256.3	1.872	13-Sep
passeng	0.076	365.0	236.6	2.210	25-Aug
attir	0.076	365.0	205.0	2.754	24-Jul
trr	0.076	2117.0	1670.9	1.324	-
embodi	0.076	365.0	92.5	-1.593	03-Apr
tbem	0.076	3175.5	2011.9	2.302	-
allud	0.076	365.0	361.4	0.061	27-Dec
caterpillar	0.076	365.0	192.3	2.973	11-Jul
5p	0.076	2886.8	2548.4	0.736	-
birm	0.076	3175.5	799.5	-1.582	-
syria	0.076	2442.7	1797.1	1.661	-
sur	0.076	3175.5	991.3	-1.961	-
did	0.076	121.7	69.6	2.689	-
accompani	0.076	365.0	225.7	2.398	14-Aug
xd	0.076	182.5	51.3	-1.767	-
stretch	0.075	365.0	230.3	2.319	18-Aug
reconstruct	0.075	3175.5	1796.7	2.728	-
leaki	0.075	365.0	363.5	0.025	30-Dec
baptist	0.075	182.5	131.7	1.749	-
ena	0.075	2886.8	2502.5	0.836	-
junction	0.075	3175.5	555.7	-1.100	-
stansfeld	0.075	2646.3	2184.8	1.096	-
plateau	0.075	3175.5	951.5	-1.883	-
woodburn	0.075	365.0	218.9	2.515	07-Aug
comedi	0.075	3175.5	887.2	-1.755	-
toul	0.075	365.0	189.1	3.028	08-Jul
speaker	0.075	365.0	93.7	-1.613	04-Apr
cater	0.075	182.5	5.0	-0.173	-
wagon	0.075	2117.0	185.7	-0.551	-
belliger	0.075	2886.8	1033.6	-2.250	-
cairo	0.075	2646.3	1662.6	2.336	-
assemblag	0.075	365.0	213.9	2.602	02-Aug
supernumerari	0.075	365.0	203.5	2.780	23-Jul
scrummag	0.075	365.0	358.0	0.121	24-Dec
sov	0.075	365.0	191.3	2.990	10-Jul
penarth	0.075	2442.7	619.3	-1.593	-
regal	0.075	182.5	14.1	-0.484	-
suffer	0.075	2646.3	2420.7	0.536	-
boobi	0.075	360.9	2.1	-0.037	-
manipul	0.075	365.0	11.0	-0.189	12-Jan
leamington	0.075	2442.7	966.0	-2.485	-
payton	0.074	365.0	185.0	3.098	04-Jul
throng	0.074	365.0	197.2	2.888	16-Jul
depositor	0.074	365.0	21.0	-0.362	22-Jan
elcho	0.074	365.0	160.8	-2.768	10-Jun
chairmanship	0.074	365.0	59.4	-1.022	29-Feb
ask	0.074	365.0	84.5	-1.455	26-Mar
justifi	0.074	365.0	92.4	-1.591	02-Apr
commend	0.074	365.0	254.2	1.908	11-Sep
hero	0.074	3175.5	1000.5	-1.980	-
msy	0.074	365.0	134.1	-2.309	14-May
ur	0.074	2886.8	2430.2	0.994	-
about	0.074	365.0	253.7	1.916	11-Sep
housemaid	0.074	3175.5	1105.2	-2.187	-
fear	0.074	365.0	308.8	0.967	05-Nov
introductori	0.074	365.0	335.6	0.507	02-Dec
widow	0.074	365.0	25.6	-0.440	27-Jan
versail	0.074	2886.8	1487.2	3.046	-
success	0.074	3175.5	839.3	-1.661	-
vivid	0.074	365.0	206.6	2.728	26-Jul
di	0.074	3175.5	1269.5	-2.512	-
tlve	0.074	2442.7	349.9	-0.900	-
wafer	0.074	365.0	26.5	-0.457	28-Jan
vicechairman	0.074	365.0	77.4	-1.332	18-Mar
actress	0.074	2886.8	2597.4	0.630	-
tate	0.074	365.0	180.7	-3.110	30-Jun
cranborn	0.074	3175.5	2069.9	2.188	-
welsh	0.074	2268.2	491.3	-1.361	-
disapprov	0.074	365.0	99.7	-1.716	10-Apr
lyceum	0.074	3175.5	910.3	-1.801	-
action	0.074	121.7	76.8	2.317	-
sportsmen	0.074	365.0	278.2	1.494	05-Oct
derbyshir	0.074	365.0	193.1	2.958	12-Jul
littl	0.074	365.0	282.9	1.414	10-Oct
templeman	0.074	365.0	206.2	2.734	25-Jul
reg	0.074	3175.5	823.5	-1.629	-
beea	0.073	2886.8	292.4	-0.636	-
unemploi	0.073	2646.3	2365.2	0.667	-
nrr	0.073	2117.0	1669.7	1.328	-
fifth	0.073	365.0	222.7	2.449	11-Aug
valuer	0.073	3175.5	1028.0	-2.034	-
pulpit	0.073	91.3	3.4	-0.235	-
recess	0.073	365.0	127.7	-2.199	08-May
eon	0.073	2646.3	885.4	-2.102	-
catt	0.073	2886.8	2709.1	0.387	-
tlic	0.073	2646.3	1429.5	2.889	-
lillei	0.073	369.2	277.1	1.567	-
erica	0.073	365.0	181.8	-3.130	01-Jul
amongst	0.073	365.0	304.4	1.043	31-Oct
pwllheli	0.073	3175.5	237.8	-0.471	-
acknowledg	0.073	365.0	350.6	0.248	17-Dec
club	0.073	3175.5	2653.0	1.034	-
articl	0.073	365.0	22.8	-0.393	24-Jan
4p	0.073	2646.3	1668.3	2.322	-
bordeaux	0.073	3175.5	169.4	-0.335	-
perrin	0.073	365.0	190.3	3.008	09-Jul
port	0.073	2646.3	1410.5	2.934	-
junior	0.073	2886.8	2448.3	0.954	-
oall	0.073	2886.8	832.4	-1.812	-
artist	0.073	2886.8	2624.0	0.572	-
maximum	0.073	2646.3	978.7	-2.324	-
nnd	0.073	2442.7	2323.8	0.306	-
pox	0.073	2268.2	1613.9	1.812	-
recreat	0.073	365.0	188.0	3.048	07-Jul
stabl	0.073	365.0	161.1	-2.774	10-Jun
reform	0.073	3175.5	1969.9	2.385	-
remedi	0.073	365.0	40.5	-0.698	11-Feb
lanark	0.073	369.2	366.7	0.044	-
wadham	0.073	182.5	155.9	0.915	-
churoh	0.073	3175.5	2178.4	1.973	-
tapioca	0.073	2268.2	922.2	-2.555	-
belong	0.073	365.0	253.7	1.915	11-Sep
nigger	0.073	2886.8	2554.8	0.723	-
spike	0.073	365.0	230.5	2.315	19-Aug
legion	0.073	2442.7	2429.3	0.034	-
impos	0.073	365.0	123.0	-2.118	03-May
those	0.073	365.0	1.4	-0.024	02-Jan
began	0.073	365.0	224.8	2.414	13-Aug
tv	0.073	2117.0	1628.7	1.449	-
somm	0.073	2886.8	846.1	-1.842	-
east	0.073	3175.5	970.9	-1.921	-
sewel	0.073	365.0	198.6	2.865	18-Jul
central	0.073	3175.5	764.2	-1.512	-
esq	0.073	365.0	269.2	1.648	26-Sep
banket	0.072	3175.5	776.8	-1.537	-
strand	0.072	3175.5	749.2	-1.482	-
shire	0.072	365.0	208.9	2.686	28-Jul
citizen	0.072	365.0	323.0	0.723	19-Nov
wootton	0.072	365.0	219.1	2.511	07-Aug
after	0.072	365.0	177.3	-3.053	26-Jun
woolsack	0.072	365.0	133.0	-2.289	13-May
know	0.072	365.0	362.2	0.049	28-Dec
simla	0.072	365.0	216.9	2.550	05-Aug
muffler	0.072	365.0	2.3	-0.039	03-Jan
evolut	0.072	365.0	198.7	2.864	18-Jul
artisan	0.072	3175.5	2234.7	1.861	-
carlist	0.072	2268.2	396.8	-1.099	-
thenc	0.072	365.0	259.7	1.813	17-Sep
bulgaria	0.072	2886.8	904.9	-1.970	-
neutral	0.072	2886.8	738.6	-1.608	-
athen	0.072	3175.5	376.0	-0.744	-
hubert	0.072	3175.5	639.1	-1.265	-
fairi	0.072	121.7	120.2	0.074	-
ani	0.072	365.0	75.3	-1.297	16-Mar
sam	0.072	2886.8	2625.0	0.570	-
debenham	0.072	2886.8	2874.6	0.027	-
ulster	0.072	2646.3	1976.2	1.591	-
th	0.072	1984.7	1089.7	2.833	-
long	0.072	365.0	266.8	1.690	24-Sep
gain	0.072	365.0	288.8	1.311	16-Oct
ceremoni	0.072	365.0	202.9	2.790	22-Jul
surveyor	0.072	30.4	8.7	-1.804	-
edific	0.072	365.0	265.0	1.721	22-Sep
sing	0.072	365.0	362.6	0.041	29-Dec
fulwel	0.072	3175.5	2302.7	1.727	-
capabl	0.072	3175.5	1043.5	-2.065	-
evil	0.072	365.0	59.6	-1.026	01-Mar
railroad	0.072	3175.5	441.7	-0.874	-
weigh	0.072	365.0	307.4	0.991	03-Nov
hou	0.072	365.0	114.9	-1.979	25-Apr
aid	0.072	365.0	361.3	0.063	27-Dec
italian	0.072	2646.3	695.6	-1.652	-
mercuri	0.072	2886.8	2532.7	0.771	-
ascens	0.071	182.5	139.8	1.471	-
distress	0.071	2646.3	2289.3	0.848	-
561b	0.071	2646.3	541.6	-1.286	-
windermer	0.071	365.0	199.3	2.853	18-Jul
categori	0.071	2886.8	950.1	-2.068	-
dir	0.071	2646.3	933.9	-2.217	-
morton	0.071	365.0	204.7	2.760	24-Jul
stag	0.071	182.5	87.5	-3.011	-
event	0.071	365.0	198.2	2.872	17-Jul
greec	0.071	3175.5	245.0	-0.485	-
primros	0.071	365.0	117.0	-2.014	27-Apr
remount	0.071	2646.3	161.8	-0.384	-
infantri	0.071	3175.5	978.5	-1.936	-
interfer	0.071	365.0	101.0	-1.738	11-Apr
easi	0.071	365.0	191.3	2.991	10-Jul
burwash	0.071	2646.3	1891.5	1.792	-
sheet	0.071	365.0	40.6	-0.699	11-Feb
tliat	0.071	2646.3	1182.2	-2.807	-
salient	0.071	2886.8	858.0	-1.867	-
parochi	0.071	182.5	117.5	2.237	-
burghlei	0.071	365.0	190.5	3.003	10-Jul
approach	0.071	365.0	266.5	1.695	24-Sep
fry	0.071	369.2	268.3	1.718	-
bv	0.071	2646.3	1493.8	2.736	-
frcm	0.071	3175.5	2111.7	2.105	-
catalogu	0.071	182.5	90.0	-3.099	-
mana	0.071	3175.5	1135.6	-2.247	-
filbert	0.071	365.0	295.3	1.199	22-Oct
dream	0.071	365.0	1.1	-0.019	02-Jan
sleepless	0.071	2886.8	1099.9	-2.394	-
repertoir	0.071	3175.5	1265.3	-2.504	-
bugl	0.071	365.0	192.5	2.970	11-Jul
pallett	0.071	365.0	183.7	3.120	03-Jul
difficult	0.071	365.0	361.7	0.057	28-Dec
think	0.071	365.0	22.0	-0.378	23-Jan
carmarthen	0.071	2442.7	637.1	-1.639	-
ammunit	0.071	2886.8	721.4	-1.570	-
lambton	0.071	365.0	205.6	2.743	25-Jul
wss	0.071	3175.5	2454.0	1.428	-
hnd	0.071	3175.5	2079.2	2.169	-
chairmen	0.071	91.3	20.9	-1.438	-
imperialist	0.071	2117.0	508.9	-1.510	-
gallant	0.071	2886.8	897.5	-1.953	-
hume	0.071	365.0	128.3	-2.208	08-May
indec	0.071	365.0	216.2	2.562	04-Aug
rawlin	0.071	365.0	200.6	2.831	20-Jul
emperor	0.071	2117.0	439.0	-1.303	-
redistribut	0.071	3175.5	1901.7	2.520	-
recov	0.071	182.5	33.7	-1.161	-
lieuten	0.071	3175.5	831.6	-1.645	-
rrr	0.071	2117.0	1677.4	1.305	-
christian	0.071	182.5	129.3	1.831	-
actor	0.071	2886.8	2579.9	0.668	-
cinder	0.071	2442.7	1158.8	-2.981	-
over	0.070	365.0	246.2	2.045	03-Sep
awai	0.070	3175.5	2634.7	1.070	-
vallei	0.070	3175.5	571.2	-1.130	-
leaguer	0.070	2646.3	672.1	-1.596	-
wheeler	0.070	365.0	221.0	2.479	09-Aug
british	0.070	3175.5	1015.7	-2.010	-
unit	0.070	365.0	12.8	-0.221	14-Jan
wai	0.070	3175.5	2746.3	0.849	-
zeitung	0.070	3175.5	975.9	-1.931	-
angl	0.070	365.0	216.4	2.559	04-Aug
rv	0.070	2117.0	1660.9	1.354	-
heaviest	0.070	365.0	251.4	1.956	08-Sep
mean	0.070	365.0	5.4	-0.093	06-Jan
jf	0.070	3175.5	2253.4	1.824	-
still	0.070	365.0	326.5	0.663	23-Nov
litho	0.070	3175.5	846.1	-1.674	-
ooupl	0.070	3175.5	1939.6	2.445	-
resolv	0.070	365.0	73.9	-1.273	15-Mar
lerwick	0.070	2886.8	1401.1	-3.049	-
scandinavian	0.070	3175.5	735.6	-1.455	-
cape	0.070	2646.3	118.8	-0.282	-
impolit	0.070	365.0	98.9	-1.702	09-Apr
kimberlei	0.070	2442.7	1604.1	2.157	-
zero	0.070	365.0	19.9	-0.342	21-Jan
3to	0.070	365.0	166.5	-2.866	15-Jun
ventriloquist	0.070	3175.5	1009.3	-1.997	-
steer	0.070	91.3	71.8	1.338	-
wheatlei	0.070	365.0	210.4	2.662	29-Jul
bazaar	0.070	182.5	128.6	1.856	-
reconnaiss	0.070	2886.8	863.2	-1.879	-
croxton	0.070	365.0	43.1	-0.742	13-Feb
usual	0.070	182.5	176.2	0.217	-
anv	0.070	2646.3	1446.6	2.848	-
pregnanc	0.070	3175.5	2403.1	1.528	-
wilson	0.070	365.0	198.2	2.872	17-Jul
1a	0.070	2886.8	2469.2	0.909	-
fishwick	0.070	365.0	194.7	2.931	14-Jul
tfce	0.070	3175.5	2070.7	2.186	-
plav	0.070	2886.8	2443.0	0.966	-
bdl	0.070	365.0	139.9	-2.408	20-May
pickett	0.070	365.0	199.8	2.843	19-Jul
havana	0.070	2886.8	2553.9	0.725	-
steven	0.070	365.0	226.7	2.380	15-Aug
lllb	0.070	365.0	202.4	2.800	21-Jul
scarlet	0.070	365.0	268.1	1.667	25-Sep
all	0.070	365.0	329.3	0.614	25-Nov
memel	0.070	365.0	184.9	3.100	04-Jul
occup	0.070	365.0	217.2	2.544	05-Aug
crawford	0.070	365.0	180.4	-3.105	29-Jun
budget	0.070	365.0	105.6	-1.818	16-Apr
torch	0.070	365.0	324.2	0.702	20-Nov
studi	0.070	365.0	329.7	0.608	26-Nov
wet	0.070	365.0	257.2	1.856	14-Sep
vaudevil	0.070	3175.5	695.9	-1.377	-
corpl	0.070	365.0	232.2	2.286	20-Aug
sgt	0.070	365.0	215.1	2.581	03-Aug
typhoid	0.070	365.0	333.3	0.546	29-Nov
player	0.070	3175.5	2632.2	1.075	-
folk	0.070	182.5	180.5	0.069	-
oheer	0.070	3175.5	2223.2	1.884	-
miai	0.070	365.0	124.9	-2.151	05-May
afloat	0.070	3175.5	325.2	-0.643	-
prais	0.069	365.0	289.1	1.306	16-Oct
refuge	0.069	2646.3	2578.7	0.160	-
whitesid	0.069	365.0	156.5	-2.694	05-Jun
oam	0.069	3175.5	2196.2	1.938	-
musk	0.069	365.0	208.9	2.688	28-Jul
sacrific	0.069	2886.8	806.7	-1.756	-
tramp	0.069	3175.5	2697.4	0.946	-
suffrag	0.069	3175.5	1909.7	2.505	-
labor	0.069	2442.7	453.1	-1.165	-
stocktak	0.069	182.5	11.8	-0.408	-
henlei	0.069	365.0	175.7	-3.024	25-Jun
gun	0.069	3175.5	919.7	-1.820	-
teller	0.069	365.0	122.1	-2.101	02-May
denmark	0.069	2886.8	1719.4	2.541	-
doubt	0.069	365.0	1.8	-0.031	03-Jan
trough	0.069	182.5	84.4	-2.906	-
coercion	0.069	2442.7	1803.7	1.644	-
chestnut	0.069	365.0	221.1	2.477	09-Aug
ixmdon	0.069	2646.3	1121.4	-2.663	-
gave	0.069	365.0	31.2	-0.538	01-Feb
victoria	0.069	365.0	197.5	2.883	17-Jul
cretan	0.069	2646.3	1140.7	-2.708	-
gosl	0.069	365.0	217.2	2.545	05-Aug
bird	0.069	3175.5	2876.4	0.592	-
rate	0.069	365.0	80.9	-1.392	22-Mar
review	0.069	365.0	154.5	-2.660	04-Jun
golfer	0.069	3175.5	2651.9	1.036	-
iss	0.069	3175.5	820.7	-1.624	-
sausag	0.069	365.0	359.2	0.099	25-Dec
protectionist	0.069	2117.0	1538.7	1.716	-
alai	0.069	365.0	132.6	-2.283	13-May
minehead	0.069	365.0	209.9	2.670	29-Jul
allot	0.069	2646.3	680.5	-1.616	-
yawl	0.069	365.0	201.7	2.810	21-Jul
worcestershir	0.069	369.2	263.3	1.803	-
cock	0.069	365.0	285.7	1.365	13-Oct
todai	0.069	1984.7	1045.4	2.974	-
pom	0.069	3175.5	1635.1	3.048	-
decid	0.069	365.0	93.5	-1.609	03-Apr
demand	0.069	2886.8	1351.7	-2.942	-
hot	0.069	365.0	191.4	2.989	10-Jul
smithfield	0.069	182.5	162.8	0.678	-
associ	0.069	360.9	328.6	0.562	-
exploit	0.069	3175.5	828.1	-1.638	-
aldridg	0.069	3175.5	832.9	-1.648	-
headdress	0.069	365.0	118.3	-2.036	28-Apr
bj	0.069	365.0	182.7	3.138	02-Jul
vollei	0.069	365.0	215.5	2.573	04-Aug
diarrhoea	0.069	365.0	269.4	1.645	26-Sep
brave	0.069	3175.5	898.4	-1.778	-
canteen	0.069	3175.5	1069.1	-2.115	-
cobbold	0.069	2886.8	2836.1	0.110	-
arnold	0.069	365.0	203.6	2.778	23-Jul
madrig	0.069	365.0	28.1	-0.484	29-Jan
vacant	0.069	3175.5	890.3	-1.762	-
granvil	0.069	365.0	135.3	-2.329	15-May
hartigan	0.069	2268.2	1338.0	2.577	-
worker	0.069	2442.7	866.1	-2.228	-
[truncated: 22,963 more rows]
