# Supplementary material for: Discovering Periodic Patterns in Historical News
Source: PLoS One. 2016 Nov 8;11(11):e0165736. doi: 10.1371/journal.pone.0165736 (PMC5100883; doi:10.1371/journal.pone.0165736)
Supplement: S4 Dataset — Seasonally periodic words that appear in the modern UK corpus, but are not present periodically in the UK historical corpus. (CSV) [file pone.0165736.s004.csv]

Word Stem	Variance Explained (%)	Period (Days)	First Peak (Days)	Phase (Radians)	Date of First Peak (if Yearly)
gmt	0.532	365.0	16.3	-0.280	17-Jan
barbecu	0.452	365.0	173.0	-2.978	22-Jun
struggler	0.451	365.0	23.2	-0.400	24-Jan
bounci	0.370	365.0	188.6	3.036	08-Jul
summeri	0.343	365.0	164.3	-2.827	13-Jun
skier	0.295	365.0	36.8	-0.633	07-Feb
sled	0.293	365.0	26.8	-0.462	28-Jan
trego	0.290	365.0	190.2	3.009	09-Jul
thunderi	0.284	365.0	192.1	2.976	11-Jul
trescothick	0.281	365.0	185.6	3.088	05-Jul
snowflak	0.267	365.0	346.6	0.317	13-Dec
sunbath	0.266	365.0	194.3	2.939	13-Jul
camper	0.265	365.0	193.3	2.956	12-Jul
trialist	0.263	365.0	213.5	2.608	01-Aug
snowfal	0.262	365.0	6.1	-0.105	07-Jan
slowdown	0.262	365.0	257.4	1.853	14-Sep
sunscreen	0.250	365.0	174.8	-3.010	24-Jun
snowman	0.248	365.0	357.6	0.128	24-Dec
silverwar	0.245	365.0	107.9	-1.857	18-Apr
reindeer	0.243	365.0	343.2	0.376	09-Dec
holidaymak	0.243	365.0	195.5	2.918	14-Jul
tinsel	0.241	365.0	335.1	0.515	01-Dec
lifeguard	0.237	365.0	214.6	2.589	03-Aug
scroog	0.233	365.0	342.4	0.388	08-Dec
t20	0.225	365.0	188.4	3.040	07-Jul
sunglass	0.221	365.0	186.6	3.071	06-Jul
wildflow	0.218	365.0	181.2	-3.119	30-Jun
peloton	0.216	365.0	188.7	3.035	08-Jul
campsit	0.216	365.0	195.2	2.923	14-Jul
showpiec	0.215	365.0	138.7	-2.387	19-May
grotto	0.214	365.0	331.9	0.570	28-Nov
25c	0.213	365.0	169.6	-2.920	19-Jun
bluebel	0.212	365.0	116.9	-2.013	27-Apr
movemb	0.210	365.0	318.7	0.797	15-Nov
showground	0.210	365.0	174.9	-3.012	24-Jun
mcenro	0.210	365.0	191.1	2.994	10-Jul
washout	0.208	365.0	185.8	3.085	05-Jul
garro	0.207	365.0	156.5	-2.694	05-Jun
ibiza	0.206	365.0	192.9	2.963	12-Jul
lounger	0.204	365.0	194.8	2.930	14-Jul
diwali	0.203	365.0	305.6	1.022	02-Nov
gritter	0.203	365.0	359.0	0.104	25-Dec
swelter	0.201	365.0	191.1	2.994	10-Jul
adida	0.200	365.0	170.7	-2.939	20-Jun
penultim	0.199	365.0	168.9	-2.908	18-Jun
pumpkin	0.196	365.0	295.1	1.204	22-Oct
flypast	0.194	365.0	190.9	2.998	10-Jul
inshor	0.194	365.0	215.6	2.572	04-Aug
murrayfield	0.194	365.0	38.5	-0.662	08-Feb
seamer	0.189	365.0	177.0	-3.047	26-Jun
scoresheet	0.188	365.0	319.6	0.781	16-Nov
1500m	0.188	365.0	208.8	2.689	28-Jul
oktoberfest	0.186	365.0	274.4	1.560	01-Oct
winless	0.184	365.0	335.6	0.506	02-Dec
sunburn	0.183	365.0	167.5	-2.883	16-Jun
heatwav	0.181	365.0	190.2	3.009	09-Jul
klinger	0.180	365.0	176.0	-3.030	25-Jun
monsoon	0.179	365.0	237.6	2.193	26-Aug
noroviru	0.179	365.0	8.6	-0.149	10-Jan
aegon	0.178	365.0	166.9	-2.872	16-Jun
gingerbread	0.177	365.0	334.3	0.529	30-Nov
halloween	0.177	365.0	298.7	1.141	26-Oct
baubl	0.176	365.0	331.9	0.569	28-Nov
idyl	0.176	365.0	182.6	3.140	02-Jul
2cm	0.176	365.0	358.9	0.105	25-Dec
gidman	0.176	365.0	165.6	-2.850	15-Jun
ramadan	0.176	365.0	215.0	2.582	03-Aug
funfair	0.175	365.0	230.8	2.310	19-Aug
800m	0.172	365.0	204.9	2.756	24-Jul
screenplai	0.172	365.0	37.8	-0.650	08-Feb
gruell	0.172	365.0	194.5	2.934	14-Jul
sw19	0.171	365.0	179.3	-3.086	28-Jun
compatriot	0.171	365.0	195.8	2.913	15-Jul
19c	0.170	365.0	172.9	-2.977	22-Jun
vma	0.170	365.0	258.8	1.828	16-Sep
buttler	0.169	365.0	194.9	2.928	14-Jul
twitter	0.166	365.0	176.6	-3.040	26-Jun
signin	0.165	365.0	154.7	-2.663	04-Jun
kieswett	0.162	365.0	187.1	3.063	06-Jul
usain	0.161	365.0	209.7	2.673	29-Jul
2fsite	0.160	365.0	161.8	-2.785	11-Jun
magaluf	0.160	365.0	176.9	-3.044	26-Jun
fairground	0.160	365.0	231.6	2.297	20-Aug
lefti	0.160	365.0	196.6	2.898	16-Jul
thermal	0.160	365.0	9.1	-0.156	10-Jan
rollercoast	0.159	365.0	171.3	-2.950	20-Jun
streep	0.159	365.0	26.3	-0.452	27-Jan
scarecrow	0.158	365.0	213.7	2.605	02-Aug
lineout	0.158	365.0	357.1	0.135	23-Dec
silverston	0.158	365.0	188.6	3.037	08-Jul
30c	0.157	365.0	198.2	2.871	17-Jul
bannan	0.157	365.0	308.0	0.982	04-Nov
seagul	0.156	365.0	196.7	2.896	16-Jul
rbl	0.155	365.0	301.1	1.100	28-Oct
touchdown	0.155	365.0	337.8	0.468	04-Dec
alejandro	0.153	365.0	193.9	2.945	13-Jul
bikini	0.150	365.0	170.7	-2.938	20-Jun
200m	0.150	365.0	196.6	2.899	16-Jul
22c	0.150	365.0	167.0	-2.875	16-Jun
welli	0.149	365.0	186.0	3.082	05-Jul
henman	0.147	365.0	176.5	-3.038	26-Jun
5cm	0.147	365.0	19.9	-0.342	21-Jan
10cm	0.146	365.0	16.5	-0.284	18-Jan
geraint	0.146	365.0	203.5	2.779	23-Jul
enthral	0.146	365.0	194.3	2.938	13-Jul
emiss	0.145	365.0	344.2	0.357	10-Dec
racego	0.145	365.0	138.6	-2.386	19-May
farag	0.145	365.0	107.9	-1.857	18-Apr
maribor	0.144	365.0	258.8	1.829	16-Sep
overgrown	0.144	365.0	226.2	2.390	14-Aug
wildfir	0.143	365.0	193.5	2.952	13-Jul
bmx	0.142	365.0	206.5	2.729	25-Jul
outfield	0.142	365.0	210.2	2.665	29-Jul
bbq	0.142	365.0	177.8	-3.061	27-Jun
fairtrad	0.142	365.0	51.4	-0.886	21-Feb
candlelight	0.141	365.0	349.3	0.270	15-Dec
fresher	0.141	365.0	276.1	1.531	03-Oct
backdrop	0.141	365.0	204.2	2.769	23-Jul
steenson	0.140	365.0	322.1	0.738	18-Nov
javelin	0.140	365.0	202.3	2.801	21-Jul
meryl	0.139	365.0	28.4	-0.489	29-Jan
coldest	0.138	365.0	23.4	-0.403	24-Jan
padraig	0.138	365.0	196.9	2.894	16-Jul
21c	0.137	365.0	166.2	-2.860	15-Jun
hogmanai	0.136	365.0	345.7	0.333	12-Dec
undisclos	0.136	365.0	214.1	2.598	02-Aug
tropez	0.135	365.0	203.6	2.778	23-Jul
mccaw	0.135	365.0	292.8	1.242	20-Oct
bafta	0.134	365.0	73.0	-1.257	14-Mar
1x1	0.133	365.0	220.6	2.485	09-Aug
servlet	0.133	365.0	131.9	-2.271	12-May
indepth	0.132	365.0	143.7	-2.473	24-May
eritrea	0.131	365.0	208.1	2.701	27-Jul
walkabout	0.130	365.0	153.2	-2.637	02-Jun
froom	0.130	365.0	193.2	2.957	12-Jul
candidaci	0.130	365.0	163.1	-2.808	12-Jun
motorcyclist	0.129	365.0	180.4	-3.106	29-Jun
antarctica	0.129	365.0	2.6	-0.045	04-Jan
ardoyn	0.129	365.0	201.5	2.815	20-Jul
petra	0.128	365.0	201.9	2.807	21-Jul
vincenzo	0.128	365.0	179.9	-3.097	29-Jun
roundhous	0.128	365.0	228.5	2.351	16-Aug
mccullum	0.128	365.0	85.8	-1.478	27-Mar
unwrap	0.127	365.0	346.3	0.322	12-Dec
unfurl	0.127	365.0	212.6	2.624	01-Aug
clermont	0.126	365.0	50.0	-0.860	20-Feb
wonderland	0.126	365.0	359.7	0.092	26-Dec
springbok	0.126	365.0	282.2	1.426	09-Oct
aneurysm	0.125	365.0	162.0	-2.789	11-Jun
wipeout	0.125	365.0	120.1	-2.068	30-Apr
treviso	0.125	365.0	343.3	0.373	09-Dec
wetsuit	0.124	365.0	219.7	2.501	08-Aug
spf	0.124	365.0	159.3	-2.743	08-Jun
sweati	0.123	365.0	199.1	2.856	18-Jul
swimwear	0.123	365.0	170.9	-2.941	20-Jun
mcdowel	0.123	365.0	208.8	2.689	28-Jul
ema	0.123	365.0	330.5	0.594	26-Nov
leafi	0.123	365.0	191.5	2.986	11-Jul
guzan	0.123	365.0	306.8	1.002	03-Nov
namesak	0.122	365.0	159.0	-2.738	08-Jun
contador	0.122	365.0	201.4	2.817	20-Jul
matchdai	0.122	365.0	308.1	0.979	04-Nov
healthcar	0.121	365.0	0.9	-0.015	02-Jan
serena	0.121	365.0	188.3	3.041	07-Jul
newlyw	0.121	365.0	201.0	2.823	20-Jul
lapland	0.121	365.0	350.6	0.248	17-Dec
untreat	0.121	365.0	346.7	0.314	13-Dec
theron	0.120	365.0	126.0	-2.169	06-May
rnli	0.120	365.0	233.3	2.267	21-Aug
fiesta	0.119	365.0	212.5	2.625	31-Jul
slovenian	0.119	365.0	231.3	2.302	19-Aug
torrenti	0.119	365.0	245.2	2.062	02-Sep
crucifixion	0.118	365.0	94.1	-1.620	04-Apr
blazer	0.117	365.0	182.3	-3.138	01-Jul
20million	0.117	365.0	180.8	-3.112	30-Jun
nicklau	0.117	365.0	152.4	-2.624	01-Jun
no1	0.117	365.0	175.6	-3.023	25-Jun
bullfight	0.116	365.0	230.7	2.311	19-Aug
yamaha	0.116	365.0	212.7	2.622	01-Aug
roxi	0.116	365.0	72.7	-1.252	14-Mar
hiker	0.116	365.0	221.0	2.478	09-Aug
marbella	0.116	365.0	192.8	2.964	12-Jul
haqqani	0.116	365.0	265.0	1.721	22-Sep
famous	0.115	365.0	204.9	2.756	24-Jul
teenag	0.115	365.0	178.1	-3.066	27-Jun
kauto	0.114	365.0	30.8	-0.530	01-Feb
emblazon	0.114	365.0	202.4	2.800	21-Jul
stenson	0.113	365.0	193.5	2.952	13-Jul
mickelson	0.113	365.0	187.4	3.057	06-Jul
superhero	0.113	365.0	162.4	-2.796	11-Jun
unbeliev	0.113	365.0	193.6	2.951	13-Jul
dancefloor	0.113	365.0	285.4	1.370	12-Oct
shinji	0.112	365.0	223.8	2.431	12-Aug
sevilla	0.112	365.0	197.8	2.878	17-Jul
summertim	0.112	365.0	166.3	-2.863	15-Jun
cruft	0.112	365.0	68.9	-1.186	10-Mar
breathtak	0.111	365.0	185.9	3.082	05-Jul
100m	0.111	365.0	215.0	2.583	03-Aug
eurovis	0.110	365.0	108.9	-1.875	19-Apr
landfal	0.110	365.0	279.7	1.468	07-Oct
jet2	0.110	365.0	184.7	3.105	04-Jul
pkk	0.110	365.0	260.0	1.808	17-Sep
cranberri	0.110	365.0	342.8	0.382	09-Dec
bmc	0.110	365.0	175.8	-3.026	25-Jun
gcse	0.109	365.0	234.8	2.242	23-Aug
denim	0.109	365.0	141.8	-2.442	22-May
goodluck	0.109	365.0	89.9	-1.548	31-Mar
puma	0.109	365.0	253.6	1.918	11-Sep
airshow	0.108	365.0	200.3	2.835	19-Jul
housem	0.108	365.0	206.3	2.732	25-Jul
dna	0.108	365.0	28.8	-0.497	30-Jan
bendi	0.108	365.0	260.4	1.801	17-Sep
ahmet	0.108	365.0	255.7	1.882	13-Sep
davo	0.108	365.0	31.9	-0.550	02-Feb
grammi	0.107	365.0	38.4	-0.662	08-Feb
abta	0.107	365.0	178.2	-3.068	27-Jun
flanker	0.107	365.0	350.9	0.242	17-Dec
pulitz	0.107	365.0	111.7	-1.923	22-Apr
gourmet	0.107	365.0	219.8	2.500	08-Aug
motorbik	0.107	365.0	188.5	3.039	07-Jul
iphon	0.107	365.0	232.2	2.286	20-Aug
jellyfish	0.106	365.0	195.5	2.918	14-Jul
headston	0.106	365.0	265.9	1.706	23-Sep
scanner	0.106	365.0	358.0	0.121	24-Dec
levein	0.106	365.0	276.5	1.523	04-Oct
leapfrog	0.105	365.0	28.7	-0.494	30-Jan
terrain	0.105	365.0	214.6	2.589	03-Aug
sherpa	0.104	365.0	125.7	-2.164	06-May
bayern	0.104	365.0	102.1	-1.758	12-Apr
jamaican	0.104	365.0	206.1	2.736	25-Jul
pamplona	0.104	365.0	188.4	3.039	07-Jul
no2	0.104	365.0	162.4	-2.796	11-Jun
rosberg	0.104	365.0	161.4	-2.779	10-Jun
npower	0.103	365.0	308.7	0.969	05-Nov
13c	0.103	365.0	39.3	-0.676	09-Feb
pancak	0.102	365.0	66.3	-1.141	07-Mar
smokescreen	0.102	365.0	232.2	2.286	20-Aug
headwind	0.102	365.0	198.2	2.872	17-Jul
3million	0.102	365.0	189.4	3.022	08-Jul
mediev	0.101	365.0	183.4	3.126	02-Jul
tuscani	0.101	365.0	239.6	2.159	28-Aug
hypothermia	0.101	365.0	20.9	-0.360	22-Jan
venom	0.101	365.0	237.8	2.190	26-Aug
quarterback	0.100	365.0	342.1	0.394	08-Dec
paltrow	0.100	365.0	107.7	-1.854	18-Apr
investec	0.100	365.0	181.9	-3.132	01-Jul
wristband	0.100	365.0	193.2	2.958	12-Jul
400m	0.100	365.0	210.1	2.666	29-Jul
luftwaff	0.099	365.0	201.4	2.817	20-Jul
minnow	0.099	365.0	238.4	2.180	26-Aug
skinhead	0.099	365.0	197.0	2.891	16-Jul
froze	0.099	365.0	39.6	-0.682	10-Feb
casilla	0.099	365.0	157.7	-2.715	07-Jun
schweinsteig	0.099	365.0	178.0	-3.064	27-Jun
nibali	0.098	365.0	180.8	-3.112	30-Jun
nico	0.098	365.0	139.1	-2.394	19-May
rooki	0.098	365.0	231.1	2.305	19-Aug
creepi	0.097	365.0	238.5	2.177	27-Aug
lbc	0.097	365.0	81.3	-1.399	22-Mar
robben	0.097	365.0	136.8	-2.355	17-May
bopara	0.097	365.0	179.5	-3.089	28-Jun
bastian	0.097	365.0	178.1	-3.066	27-Jun
pavel	0.097	365.0	36.5	-0.628	06-Feb
bangladesh	0.097	365.0	91.3	-1.572	01-Apr
catalonia	0.097	365.0	273.5	1.575	01-Oct
astana	0.097	365.0	200.0	2.841	19-Jul
hughton	0.097	365.0	320.8	0.760	17-Nov
antler	0.096	365.0	311.3	0.924	07-Nov
footi	0.096	365.0	186.4	3.075	05-Jul
misogynist	0.096	365.0	211.3	2.646	30-Jul
maldiv	0.096	365.0	316.7	0.831	13-Nov
backlin	0.096	365.0	319.9	0.776	16-Nov
16m	0.096	365.0	227.5	2.368	15-Aug
70mph	0.095	365.0	326.4	0.665	22-Nov
bodybuild	0.095	365.0	228.3	2.353	16-Aug
sergio	0.095	365.0	180.7	-3.110	30-Jun
weinstein	0.095	365.0	69.7	-1.200	11-Mar
kvitova	0.095	365.0	185.1	3.097	04-Jul
pirlo	0.095	365.0	163.9	-2.822	13-Jun
renn	0.095	365.0	283.1	1.410	10-Oct
twenty20	0.094	365.0	164.6	-2.833	14-Jun
kazan	0.094	365.0	266.4	1.697	23-Sep
hamish	0.094	365.0	162.1	-2.791	11-Jun
aleksandar	0.094	365.0	261.0	1.790	18-Sep
coolest	0.094	365.0	190.4	3.005	09-Jul
downbeat	0.094	365.0	269.3	1.647	26-Sep
90mph	0.094	365.0	313.3	0.890	09-Nov
podium	0.094	365.0	198.7	2.863	18-Jul
resit	0.094	365.0	247.8	2.018	05-Sep
molecul	0.094	365.0	363.9	0.020	30-Dec
quirki	0.094	365.0	184.9	3.100	04-Jul
taser	0.094	365.0	248.0	2.013	05-Sep
nappi	0.094	365.0	178.6	-3.075	28-Jun
nanj	0.094	365.0	110.3	-1.899	20-Apr
handlebar	0.094	365.0	189.0	3.029	08-Jul
mccoi	0.094	365.0	61.0	-1.050	02-Mar
hydrat	0.093	365.0	207.2	2.717	26-Jul
sundanc	0.093	365.0	37.2	-0.641	07-Feb
motherhood	0.093	365.0	155.7	-2.681	05-Jun
hearten	0.093	365.0	266.5	1.695	24-Sep
farah	0.092	365.0	201.2	2.820	20-Jul
awesom	0.092	365.0	176.4	-3.036	25-Jun
lycra	0.092	365.0	189.7	3.017	09-Jul
handov	0.092	365.0	214.8	2.585	03-Aug
wacki	0.092	365.0	177.0	-3.046	26-Jun
brolli	0.092	365.0	170.2	-2.930	19-Jun
eritrean	0.092	365.0	197.7	2.879	17-Jul
larva	0.092	365.0	224.2	2.424	12-Aug
charliz	0.092	365.0	123.8	-2.131	04-May
kibworth	0.092	365.0	191.3	2.989	10-Jul
davutoglu	0.091	365.0	244.4	2.076	01-Sep
pleasanc	0.091	365.0	197.0	2.891	16-Jul
pwc	0.091	365.0	338.2	0.461	04-Dec
belson	0.091	365.0	273.2	1.581	30-Sep
kayak	0.091	365.0	210.8	2.655	30-Jul
puffin	0.090	365.0	183.5	3.124	03-Jul
msf	0.090	365.0	281.3	1.441	08-Oct
kraft	0.090	365.0	38.9	-0.669	09-Feb
interdisciplinari	0.090	365.0	7.1	-0.122	08-Jan
gwyneth	0.090	365.0	112.4	-1.934	22-Apr
dignita	0.090	365.0	168.6	-2.902	18-Jun
tonga	0.090	365.0	299.8	1.123	27-Oct
gonna	0.090	365.0	204.1	2.770	23-Jul
whelan	0.090	365.0	146.6	-2.523	27-May
alicant	0.090	365.0	190.2	3.009	09-Jul
majorca	0.089	365.0	148.6	-2.557	29-May
lunar	0.089	365.0	347.1	0.307	13-Dec
barclaycard	0.089	365.0	229.8	2.328	18-Aug
patel	0.089	365.0	192.6	2.969	12-Jul
humpback	0.089	365.0	220.2	2.492	08-Aug
viscer	0.089	365.0	154.9	-2.666	04-Jun
moron	0.089	365.0	245.1	2.064	02-Sep
loudest	0.089	365.0	184.2	3.112	03-Jul
10million	0.088	365.0	201.9	2.807	21-Jul
seab	0.088	365.0	165.6	-2.851	15-Jun
kurdish	0.088	365.0	254.6	1.901	12-Sep
hoteli	0.088	365.0	168.4	-2.899	17-Jun
miami	0.088	365.0	107.8	-1.856	18-Apr
global	0.088	365.0	329.3	0.614	25-Nov
meander	0.088	365.0	187.3	3.059	06-Jul
rpz	0.087	365.0	162.0	-2.789	11-Jun
hathawai	0.087	365.0	19.0	-0.327	20-Jan
wallabi	0.087	365.0	241.9	2.119	30-Aug
moeen	0.087	365.0	194.2	2.940	13-Jul
leewai	0.086	365.0	88.1	-1.517	29-Mar
zia	0.086	365.0	4.7	-0.081	06-Jan
evalu	0.086	365.0	9.7	-0.167	11-Jan
srebrenica	0.086	365.0	163.2	-2.809	12-Jun
disproportion	0.086	365.0	211.4	2.644	30-Jul
coverag	0.086	365.0	167.1	-2.876	16-Jun
fenerbahc	0.086	365.0	213.4	2.610	01-Aug
montag	0.085	365.0	43.3	-0.745	13-Feb
naiveti	0.085	365.0	223.5	2.435	12-Aug
tapa	0.085	365.0	171.3	-2.949	20-Jun
euphem	0.085	365.0	202.7	2.794	22-Jul
whizz	0.085	365.0	197.4	2.885	16-Jul
yohan	0.085	365.0	236.0	2.221	24-Aug
rodriguez	0.084	365.0	171.1	-2.946	20-Jun
weightlift	0.084	365.0	219.8	2.499	08-Aug
guardiola	0.084	365.0	107.7	-1.853	18-Apr
gatlin	0.084	365.0	197.8	2.877	17-Jul
xavi	0.084	365.0	146.9	-2.528	27-May
portrush	0.084	365.0	167.1	-2.876	16-Jun
30million	0.083	365.0	212.9	2.619	01-Aug
bbl	0.083	365.0	17.6	-0.303	19-Jan
sleaz	0.083	365.0	120.0	-2.065	30-Apr
ameli	0.083	365.0	153.3	-2.638	02-Jun
carefre	0.083	365.0	196.3	2.903	15-Jul
ratchet	0.083	365.0	137.3	-2.363	17-May
yasser	0.083	365.0	294.8	1.208	22-Oct
arafat	0.083	365.0	293.7	1.227	21-Oct
aidan	0.082	365.0	134.8	-2.320	15-May
passabl	0.082	365.0	349.1	0.274	15-Dec
vietnames	0.082	365.0	109.5	-1.885	20-Apr
scudamor	0.082	365.0	111.8	-1.925	22-Apr
dealership	0.082	365.0	203.7	2.777	23-Jul
heineken	0.082	365.0	341.4	0.405	07-Dec
6million	0.082	365.0	220.1	2.494	08-Aug
overview	0.082	365.0	363.6	0.024	30-Dec
aviemor	0.082	365.0	44.1	-0.759	14-Feb
replic	0.082	365.0	34.2	-0.588	04-Feb
dustin	0.081	365.0	200.0	2.840	19-Jul
atp	0.081	365.0	276.3	1.527	03-Oct
oklahoma	0.081	365.0	124.8	-2.148	05-May
oosthuizen	0.081	365.0	181.0	-3.116	30-Jun
scariest	0.081	365.0	253.9	1.912	11-Sep
diack	0.081	365.0	323.6	0.713	20-Nov
bobbl	0.081	365.0	41.9	-0.721	12-Feb
kye	0.081	365.0	298.1	1.151	25-Oct
unfund	0.081	365.0	110.7	-1.906	21-Apr
varga	0.081	365.0	219.9	2.497	08-Aug
nitrou	0.080	365.0	205.8	2.741	25-Jul
lynsei	0.080	365.0	212.3	2.629	31-Jul
quak	0.080	365.0	75.5	-1.300	17-Mar
fedex	0.080	365.0	277.6	1.505	05-Oct
lopez	0.080	365.0	139.2	-2.397	19-May
irrevoc	0.080	365.0	173.9	-2.994	23-Jun
diaz	0.080	365.0	158.0	-2.720	07-Jun
underdog	0.080	365.0	116.1	-1.998	26-Apr
headscarf	0.080	365.0	254.3	1.906	11-Sep
mutat	0.080	365.0	15.5	-0.267	17-Jan
analyz	0.080	365.0	24.0	-0.414	25-Jan
bemus	0.080	365.0	220.7	2.485	09-Aug
25m	0.079	365.0	181.2	-3.119	30-Jun
crumlin	0.079	365.0	197.3	2.886	16-Jul
bunge	0.079	365.0	203.6	2.778	23-Jul
ligu	0.079	365.0	204.5	2.763	23-Jul
berahino	0.079	365.0	284.3	1.390	11-Oct
kandahar	0.079	365.0	122.6	-2.110	03-May
pacquiao	0.079	365.0	97.9	-1.686	08-Apr
lolli	0.079	365.0	179.3	-3.087	28-Jun
coachella	0.078	365.0	98.5	-1.696	09-Apr
croatia	0.078	365.0	211.5	2.643	30-Jul
jenson	0.078	365.0	180.5	-3.108	30-Jun
celebratori	0.078	365.0	179.6	-3.092	29-Jun
grimac	0.078	365.0	151.3	-2.605	31-May
cartoonist	0.078	365.0	26.6	-0.457	28-Jan
groundsman	0.078	365.0	159.3	-2.743	08-Jun
indefens	0.078	365.0	200.7	2.828	20-Jul
workless	0.078	365.0	257.8	1.845	15-Sep
banahan	0.078	365.0	352.2	0.220	18-Dec
hoodi	0.078	365.0	149.5	-2.574	30-May
niggl	0.077	365.0	209.7	2.673	29-Jul
snack	0.077	365.0	161.0	-2.771	10-Jun
lookout	0.077	365.0	214.5	2.590	03-Aug
rebalanc	0.077	365.0	213.2	2.613	01-Aug
debacl	0.077	365.0	189.3	3.025	08-Jul
dunsbi	0.077	365.0	185.8	3.084	05-Jul
dataset	0.077	365.0	23.7	-0.408	25-Jan
slovakia	0.077	365.0	239.5	2.161	27-Aug
freebi	0.077	365.0	187.9	3.048	07-Jul
yousafzai	0.076	365.0	286.3	1.355	13-Oct
correl	0.076	365.0	10.4	-0.179	11-Jan
xinhua	0.076	365.0	201.5	2.815	20-Jul
blinder	0.076	365.0	288.1	1.325	15-Oct
endlessli	0.076	365.0	187.6	3.054	07-Jul
photocal	0.075	365.0	174.6	-3.005	24-Jun
salim	0.075	365.0	269.5	1.644	27-Sep
tantamount	0.075	365.0	154.2	-2.654	03-Jun
yosemit	0.075	365.0	226.3	2.388	14-Aug
dzhokhar	0.075	365.0	116.4	-2.004	26-Apr
graphen	0.075	365.0	354.1	0.187	20-Dec
countback	0.075	365.0	186.7	3.070	06-Jul
receptor	0.075	365.0	15.2	-0.262	16-Jan
packard	0.074	365.0	255.9	1.877	13-Sep
unbeat	0.074	365.0	230.5	2.315	19-Aug
bestiv	0.074	365.0	212.1	2.632	31-Jul
adil	0.074	365.0	204.2	2.768	23-Jul
novello	0.074	365.0	136.3	-2.346	16-May
wheeli	0.074	365.0	206.7	2.724	26-Jul
shrek	0.074	365.0	193.3	2.956	12-Jul
peddl	0.074	365.0	159.8	-2.751	09-Jun
creme	0.074	365.0	96.2	-1.655	06-Apr
underpin	0.074	365.0	12.0	-0.206	13-Jan
aerobat	0.074	365.0	222.0	2.462	10-Aug
heartland	0.074	365.0	119.4	-2.055	29-Apr
twister	0.074	365.0	129.5	-2.229	10-May
heatstrok	0.073	365.0	189.5	3.021	09-Jul
greeneri	0.073	365.0	153.7	-2.646	03-Jun
isotop	0.073	365.0	19.5	-0.336	21-Jan
archaeologist	0.073	365.0	265.4	1.715	22-Sep
witherspoon	0.073	365.0	91.6	-1.577	02-Apr
haroon	0.073	365.0	214.8	2.586	03-Aug
berbatov	0.073	365.0	344.6	0.351	11-Dec
upstag	0.072	365.0	215.6	2.571	04-Aug
fearsom	0.072	365.0	218.1	2.528	06-Aug
kyrgio	0.072	365.0	193.5	2.952	13-Jul
iniesta	0.072	365.0	164.1	-2.826	13-Jun
80mph	0.072	365.0	354.9	0.173	21-Dec
cristina	0.072	365.0	37.8	-0.650	08-Feb
vandalis	0.072	365.0	228.4	2.352	16-Aug
barroso	0.072	365.0	255.7	1.882	13-Sep
psychologist	0.072	365.0	227.7	2.364	16-Aug
shotgun	0.072	365.0	224.9	2.412	13-Aug
cska	0.072	365.0	296.1	1.186	23-Oct
20p	0.072	365.0	1.0	-0.017	02-Jan
undergrowth	0.071	365.0	199.8	2.843	19-Jul
pathogen	0.071	365.0	2.4	-0.041	03-Jan
axel	0.071	365.0	108.4	-1.866	18-Apr
bouncer	0.071	365.0	185.1	3.097	04-Jul
mccoll	0.071	365.0	250.3	1.975	07-Sep
guido	0.071	365.0	336.3	0.494	02-Dec
bahrain	0.071	365.0	98.4	-1.694	08-Apr
kirsten	0.071	365.0	149.3	-2.570	29-May
vibe	0.071	365.0	194.0	2.944	13-Jul
lawsuit	0.071	365.0	182.1	-3.135	01-Jul
theroux	0.071	365.0	176.8	-3.043	26-Jun
protein	0.070	365.0	23.3	-0.401	24-Jan
agonis	0.070	365.0	190.5	3.003	10-Jul
bernank	0.070	365.0	234.1	2.254	22-Aug
isla	0.070	365.0	126.9	-2.185	07-May
cardl	0.070	365.0	332.0	0.569	28-Nov
dampen	0.070	365.0	184.4	3.109	03-Jul
friedel	0.070	365.0	332.9	0.552	29-Nov
snowboard	0.070	365.0	38.0	-0.654	08-Feb
mccollum	0.070	365.0	241.1	2.133	29-Aug
cruyff	0.070	365.0	202.2	2.803	21-Jul
12m	0.070	365.0	201.5	2.815	20-Jul
marcher	0.070	365.0	235.6	2.228	24-Aug
biotechnolog	0.070	365.0	7.6	-0.130	09-Jan
lieberman	0.069	365.0	11.8	-0.203	13-Jan
60mph	0.069	365.0	323.7	0.711	20-Nov
swanki	0.069	365.0	232.0	2.290	20-Aug
broadmoor	0.069	365.0	273.9	1.568	01-Oct
rehom	0.069	365.0	308.6	0.971	05-Nov
ortega	0.069	365.0	294.1	1.220	21-Oct
cleari	0.069	365.0	194.8	2.931	14-Jul
penthous	0.069	365.0	198.0	2.875	17-Jul
sabbat	0.069	365.0	20.4	-0.352	21-Jan
mcg	0.068	365.0	21.1	-0.364	22-Jan
serb	0.068	365.0	165.9	-2.856	15-Jun
rousseff	0.068	365.0	289.7	1.296	17-Oct
1lb	0.068	365.0	238.5	2.177	27-Aug
molecular	0.068	365.0	9.5	-0.163	10-Jan
detector	0.068	365.0	32.3	-0.556	02-Feb
mutant	0.067	365.0	109.8	-1.890	20-Apr
nostalg	0.067	365.0	215.0	2.583	03-Aug
sandberg	0.067	365.0	132.2	-2.275	12-May
20cm	0.067	365.0	354.7	0.178	21-Dec
watermelon	0.067	365.0	167.8	-2.888	17-Jun
drogba	0.067	365.0	87.8	-1.511	29-Mar
gryll	0.067	365.0	150.0	-2.583	30-May
underst	0.067	365.0	148.0	-2.547	28-May
rrp	0.067	365.0	312.7	0.901	09-Nov
giggl	0.066	365.0	200.8	2.827	20-Jul
sedentari	0.066	365.0	174.9	-3.010	24-Jun
serra	0.066	365.0	288.5	1.317	15-Oct
marko	0.066	365.0	218.2	2.527	06-Aug
metabol	0.066	365.0	13.6	-0.235	15-Jan
variant	0.066	365.0	14.0	-0.242	15-Jan
cav	0.066	365.0	167.4	-2.882	16-Jun
glum	0.066	365.0	194.9	2.927	14-Jul
haitian	0.066	365.0	13.8	-0.238	15-Jan
kalou	0.066	365.0	86.5	-1.488	27-Mar
natwest	0.066	365.0	191.4	2.989	10-Jul
overstretch	0.066	365.0	207.7	2.708	27-Jul
statuett	0.066	365.0	45.9	-0.789	16-Feb
slovenia	0.066	365.0	233.4	2.265	21-Aug
overreact	0.066	365.0	238.4	2.179	26-Aug
signpost	0.066	365.0	167.9	-2.890	17-Jun
bombshel	0.065	365.0	133.1	-2.291	13-May
stowawai	0.065	365.0	198.2	2.871	17-Jul
ecstat	0.065	365.0	180.1	-3.101	29-Jun
brazenli	0.065	365.0	204.5	2.763	23-Jul
gop	0.065	365.0	306.6	1.006	03-Nov
zeta	0.065	365.0	203.0	2.789	22-Jul
dockeri	0.065	365.0	281.1	1.445	08-Oct
pga	0.065	365.0	183.9	3.118	03-Jul
shawcross	0.065	365.0	328.8	0.624	25-Nov
zagreb	0.065	365.0	268.2	1.666	25-Sep
ernst	0.065	365.0	20.9	-0.360	22-Jan
kagawa	0.065	365.0	211.4	2.644	30-Jul
adoboli	0.064	365.0	284.0	1.394	11-Oct
rpi	0.064	365.0	281.1	1.444	08-Oct
tamerlan	0.064	365.0	116.3	-2.002	26-Apr
windswept	0.064	365.0	97.7	-1.682	08-Apr
pacino	0.064	365.0	183.3	3.128	02-Jul
13m	0.064	365.0	276.1	1.530	03-Oct
izzard	0.064	365.0	119.3	-2.054	29-Apr
outflow	0.064	365.0	68.7	-1.183	10-Mar
romain	0.064	365.0	225.5	2.401	14-Aug
naacp	0.064	365.0	178.9	-3.079	28-Jun
micki	0.063	365.0	22.1	-0.380	23-Jan
rsc	0.063	365.0	11.0	-0.189	12-Jan
bartoli	0.063	365.0	179.6	-3.092	29-Jun
unsurprisingli	0.063	365.0	179.8	-3.096	29-Jun
lawnmow	0.063	365.0	181.5	-3.125	01-Jul
interfac	0.063	365.0	8.3	-0.142	09-Jan
taboo	0.063	365.0	234.7	2.244	23-Aug
caitlin	0.063	365.0	182.6	3.140	02-Jul
maddi	0.063	365.0	177.4	-3.054	26-Jun
csr	0.063	365.0	293.5	1.231	20-Oct
chevrolet	0.063	365.0	168.9	-2.907	18-Jun
bfi	0.063	365.0	267.1	1.686	24-Sep
bulimia	0.063	365.0	148.3	-2.553	28-May
kph	0.063	365.0	286.7	1.347	14-Oct
mentor	0.063	365.0	339.6	0.438	06-Dec
neeson	0.062	365.0	84.8	-1.459	26-Mar
glu	0.062	365.0	201.3	2.818	20-Jul
homegrown	0.062	365.0	181.0	-3.116	30-Jun
traumatis	0.062	365.0	239.5	2.161	27-Aug
billboard	0.062	365.0	142.2	-2.447	22-May
complementari	0.062	365.0	52.4	-0.901	22-Feb
redmayn	0.062	365.0	65.8	-1.133	07-Mar
mango	0.062	365.0	101.3	-1.745	11-Apr
campus	0.062	365.0	11.6	-0.199	13-Jan
agatha	0.062	365.0	232.7	2.277	21-Aug
beirut	0.062	365.0	313.9	0.879	10-Nov
mugshot	0.061	365.0	134.9	-2.323	15-May
smitten	0.061	365.0	113.9	-1.961	24-Apr
methodolog	0.061	365.0	30.9	-0.531	01-Feb
goldfish	0.061	365.0	140.7	-2.422	21-May
archaic	0.061	365.0	130.4	-2.244	10-May
implos	0.061	365.0	77.1	-1.327	18-Mar
mustang	0.061	365.0	265.8	1.707	23-Sep
basilica	0.061	365.0	50.0	-0.860	20-Feb
letizia	0.061	365.0	171.0	-2.944	20-Jun
ooh	0.061	365.0	212.9	2.619	01-Aug
antagonis	0.061	365.0	288.7	1.314	16-Oct
fungi	0.061	365.0	309.4	0.958	05-Nov
kink	0.061	365.0	210.1	2.667	29-Jul
bhp	0.061	365.0	302.2	1.081	29-Oct
inbetween	0.061	365.0	207.0	2.719	26-Jul
chua	0.061	365.0	101.3	-1.743	11-Apr
dimitar	0.060	365.0	333.4	0.545	29-Nov
fingernail	0.060	365.0	190.3	3.007	09-Jul
dracula	0.060	365.0	247.3	2.027	04-Sep
bernadett	0.060	365.0	78.5	-1.351	19-Mar
amino	0.060	365.0	356.3	0.150	22-Dec
underpaid	0.060	365.0	273.7	1.572	01-Oct
sportswear	0.060	365.0	154.0	-2.650	03-Jun
josi	0.060	365.0	213.1	2.615	01-Aug
kfc	0.060	365.0	181.9	-3.131	01-Jul
primark	0.060	365.0	168.2	-2.895	17-Jun
physio	0.060	365.0	221.2	2.476	09-Aug
towpath	0.060	365.0	253.2	1.924	10-Sep
planck	0.059	365.0	20.6	-0.355	22-Jan
sandbank	0.059	365.0	186.4	3.074	05-Jul
carb	0.059	365.0	116.9	-2.012	27-Apr
ugg	0.059	365.0	5.4	-0.094	06-Jan
qanta	0.059	365.0	303.4	1.061	30-Oct
malawi	0.059	365.0	98.6	-1.697	09-Apr
unassum	0.059	365.0	168.1	-2.894	17-Jun
tatum	0.059	365.0	134.4	-2.314	14-May
judo	0.059	365.0	216.8	2.551	05-Aug
penicillin	0.059	365.0	2.9	-0.049	04-Jan
folklor	0.059	365.0	190.7	3.001	10-Jul
biomed	0.059	365.0	10.3	-0.177	11-Jan
zach	0.059	365.0	186.5	3.073	05-Jul
wwii	0.059	365.0	139.2	-2.396	19-May
uptak	0.059	365.0	363.5	0.027	29-Dec
gorilla	0.059	365.0	202.1	2.805	21-Jul
octopu	0.058	365.0	181.4	-3.122	30-Jun
coburn	0.058	365.0	82.4	-1.418	23-Mar
bodrum	0.058	365.0	211.6	2.641	31-Jul
moisturis	0.058	365.0	162.1	-2.790	11-Jun
egalitarian	0.058	365.0	152.6	-2.627	02-Jun
42nd	0.058	365.0	234.1	2.253	22-Aug
blanco	0.058	365.0	164.5	-2.832	13-Jun
photon	0.058	365.0	363.5	0.026	29-Dec
demot	0.058	365.0	221.3	2.473	09-Aug
dehumanis	0.058	365.0	224.4	2.420	12-Aug
bosnian	0.058	365.0	148.8	-2.562	29-May
lesion	0.058	365.0	16.5	-0.284	17-Jan
ponytail	0.058	365.0	142.2	-2.447	22-May
awoken	0.058	365.0	185.8	3.085	05-Jul
moonwalk	0.058	365.0	159.9	-2.752	09-Jun
rehabilit	0.057	365.0	256.5	1.868	13-Sep
psychic	0.057	365.0	241.8	2.120	30-Aug
bettencourt	0.057	365.0	236.6	2.210	25-Aug
supers	0.057	365.0	179.6	-3.092	29-Jun
polym	0.057	365.0	24.3	-0.418	25-Jan
gasquet	0.057	365.0	167.4	-2.881	16-Jun
phd	0.057	365.0	17.9	-0.309	19-Jan
mahmud	0.057	365.0	179.5	-3.090	29-Jun
lisicki	0.057	365.0	182.9	3.135	02-Jul
refocu	0.057	365.0	80.2	-1.380	21-Mar
genom	0.057	365.0	18.1	-0.311	19-Jan
aqua	0.056	365.0	150.4	-2.589	30-May
ebai	0.056	365.0	190.7	3.001	10-Jul
grizzli	0.056	365.0	257.0	1.860	14-Sep
artifact	0.056	365.0	83.5	-1.438	25-Mar
lamborghini	0.056	365.0	149.4	-2.572	29-May
chuf	0.056	365.0	230.0	2.323	18-Aug
buzzer	0.056	365.0	132.2	-2.276	12-May
angelina	0.056	365.0	127.2	-2.189	07-May
girli	0.056	365.0	152.3	-2.622	01-Jun
unspoken	0.056	365.0	189.5	3.021	09-Jul
beachsid	0.055	365.0	174.4	-3.002	23-Jun
shawn	0.055	365.0	158.0	-2.719	07-Jun
ayatollah	0.055	365.0	227.9	2.361	16-Aug
virus	0.055	365.0	362.0	0.051	28-Dec
slowest	0.055	365.0	215.1	2.580	03-Aug
clattenburg	0.055	365.0	340.7	0.418	07-Dec
mitochondri	0.054	365.0	65.1	-1.120	06-Mar
swimsuit	0.054	365.0	186.7	3.068	06-Jul
epidemiolog	0.054	365.0	15.2	-0.262	16-Jan
pratchett	0.054	365.0	133.0	-2.289	13-May
tesco	0.054	365.0	358.4	0.113	24-Dec
videotap	0.054	365.0	183.1	3.131	02-Jul
vector	0.054	365.0	2.7	-0.047	04-Jan
heckler	0.054	365.0	177.3	-3.052	26-Jun
vaunt	0.054	365.0	178.6	-3.074	28-Jun
cheeseburg	0.054	365.0	208.1	2.700	27-Jul
squalor	0.053	365.0	244.5	2.074	01-Sep
samantha	0.053	365.0	163.6	-2.816	13-Jun
brazen	0.053	365.0	176.2	-3.033	25-Jun
stepson	0.053	365.0	198.0	2.876	17-Jul
aqa	0.053	365.0	237.8	2.189	26-Aug
lendl	0.053	365.0	177.0	-3.046	26-Jun
squirt	0.053	365.0	162.1	-2.790	11-Jun
spieth	0.053	365.0	167.2	-2.878	16-Jun
lefteri	0.052	365.0	195.4	2.920	14-Jul
indigen	0.052	365.0	222.0	2.461	10-Aug
ambienc	0.052	365.0	232.9	2.274	21-Aug
astrazeneca	0.052	365.0	112.3	-1.933	22-Apr
legionnair	0.052	365.0	205.4	2.748	24-Jul
pentecost	0.052	365.0	180.7	-3.110	30-Jun
baboon	0.052	365.0	146.9	-2.530	27-May
adebayor	0.052	365.0	356.3	0.150	22-Dec
saldana	0.052	365.0	122.2	-2.103	02-May
stepfath	0.052	365.0	209.5	2.677	29-Jul
jorgi	0.052	365.0	334.3	0.528	30-Nov
slipwai	0.051	365.0	165.8	-2.853	15-Jun
shangri	0.051	365.0	155.5	-2.676	04-Jun
nordic	0.051	365.0	48.1	-0.828	18-Feb
experian	0.050	365.0	348.8	0.278	15-Dec
blatant	0.050	365.0	188.0	3.046	07-Jul
serwotka	0.050	365.0	197.3	2.887	16-Jul
tilda	0.050	365.0	113.9	-1.961	24-Apr
quintessenti	0.050	365.0	169.3	-2.914	18-Jun
sedat	0.050	365.0	179.8	-3.096	29-Jun
looni	0.050	365.0	84.7	-1.458	26-Mar
patisseri	0.049	365.0	209.7	2.673	29-Jul
murnaghan	0.049	365.0	114.7	-1.974	25-Apr
haji	0.049	365.0	245.2	2.062	02-Sep
bullr	0.049	365.0	260.5	1.798	18-Sep
bumblebe	0.049	365.0	168.4	-2.898	17-Jun
verdasco	0.049	365.0	168.4	-2.899	17-Jun
uncanni	0.049	365.0	112.3	-1.934	22-Apr
boredom	0.049	365.0	186.5	3.072	06-Jul
ricketi	0.048	365.0	178.8	-3.078	28-Jun
riyad	0.048	365.0	354.0	0.189	20-Dec
joplin	0.048	365.0	167.5	-2.883	16-Jun
dous	0.048	365.0	179.0	-3.082	28-Jun
rspb	0.048	365.0	171.3	-2.949	20-Jun
hideout	0.048	365.0	156.2	-2.689	05-Jun
saddest	0.047	365.0	188.4	3.040	07-Jul
ankara	0.047	365.0	258.4	1.836	15-Sep
waco	0.047	365.0	121.0	-2.083	01-May
finlei	0.047	365.0	146.8	-2.526	27-May
jobcentr	0.047	365.0	105.6	-1.818	16-Apr
uvf	0.046	365.0	297.8	1.156	25-Oct
waddl	0.046	365.0	179.4	-3.088	28-Jun
yugoslav	0.046	365.0	159.7	-2.749	09-Jun
17c	0.046	365.0	125.8	-2.166	06-May
mladic	0.046	365.0	164.8	-2.837	14-Jun
fillon	0.045	365.0	336.3	0.493	02-Dec
opportunist	0.045	365.0	231.2	2.304	19-Aug
arrondiss	0.045	365.0	355.6	0.162	22-Dec
honk	0.045	365.0	178.9	-3.079	28-Jun
swig	0.044	365.0	191.2	2.991	10-Jul
astrophys	0.044	365.0	356.7	0.144	23-Dec
bloodiest	0.044	365.0	180.2	-3.102	29-Jun
mccourt	0.043	365.0	261.5	1.782	18-Sep
hypothet	0.042	365.0	104.3	-1.795	14-Apr
holocaust	0.042	365.0	73.3	-1.261	14-Mar
darfur	0.041	365.0	89.0	-1.532	30-Mar
smokei	0.041	365.0	265.7	1.710	23-Sep
lunchtim	0.041	365.0	350.2	0.254	16-Dec
khamenei	0.041	365.0	220.1	2.494	08-Aug
mckee	0.041	365.0	253.7	1.916	11-Sep
hailei	0.040	365.0	175.8	-3.026	25-Jun
tayyip	0.040	365.0	195.6	2.917	15-Jul
mclaughlin	0.040	365.0	206.1	2.736	25-Jul
stade	0.039	365.0	18.9	-0.326	20-Jan
sideshow	0.039	365.0	159.9	-2.753	09-Jun
egi	0.038	365.0	28.6	-0.492	30-Jan
photogen	0.037	365.0	170.0	-2.926	19-Jun
benyon	0.036	365.0	14.5	-0.250	16-Jan
europol	0.036	365.0	23.1	-0.398	24-Jan
maydai	0.036	365.0	1.1	-0.018	02-Jan
todo	0.036	365.0	27.4	-0.471	28-Jan
titchmarsh	0.035	365.0	152.2	-2.621	01-Jun
podemo	0.022	365.0	20.7	-0.357	22-Jan
